# Supplementary material for: Inferring Phylogenies from RAD Sequence Data
Source: PLoS One. 2012 Apr 6;7(4):e33394. doi: 10.1371/journal.pone.0033394 (PMC3320897; doi:10.1371/journal.pone.0033394)
Supplement: Table S2 — Data characteristics and phylogenetic accuracy of every combination of parameters used for Drosophila . (XLS) [file pone.0033394.s005.xls]

## Sheet: TableS2
Table S2. Data characteristics and phylogenetic accuracy of every combination of parameters used for Drosophila.
					Maximum likelihood trees					*BEAST trees															#Parsimony informative sites represented by each species												#Empty sequence sites
Read length	Restriction enzyme	Minimum taxa	%Similarity for clustering	Replicate	#Correct nodes	#Correct nodes with bootstrap support > 70	#Incorrect nodes with bootstrap support > 70	#Correct nodes from only truly orthologous clusters	#Correct nodes from only non-orthologous clusters	#Correct nodes	#Correct nodes with bootstrap support > .70	#Incorrect nodes with bootstrap support > .70	Alternative topology?	Frequently incorrect node	Matrix length	#Clusters	#Orthologous clusters	#Parsimony informative sites from orthologous clusters	#Parsimony inform. sites from non-orthologous clusters	#Perfectly aligned clusters	Proportion perfectly aligned clusters	#Invariant clusters	#Variable sites	#Non-orthologous variant sites	D. melanogaster	D. simulans	D. sechellia	D. yakuba	D. erecta	D. ananassae	D. pseudoobscura	D. persimilis	D. willistoni	D. virilis	D. mojavensis	D. grimshawi	D. melanogaster	D. simulans	D. sechellia	D. yakuba	D. erecta	D. ananassae	D. pseudoobscura	D. persimilis	D. willistoni	D. virilis	D. mojavensis	D. grimshawi	%Overall matrix that is empty
100	NOT1	4	0.5	1	9	8	0	9	8						173282	1537	672	3694	10267	221	0.144	6	54589	66537	8386	8320	8521	7841	7860	4598	8629	8381	2354	5409	4831	3804	66982	66082	66082	78182	74482	135482	121682	122482	158782	135482	138682	148382	63
100	NOT1	4	0.5	2	8	8	1	9	8					Y	172573	1531	665	3608	10723	222	0.145	6	54064	65945	8721	9154	9029	8404	8715	4741	9270	8948	2196	5304	4623	3493	65073	63573	64373	76073	70873	135873	120473	123173	158073	133873	141273	149673	62
100	NOT1	4	0.5	3	9	8	0	9	8						166506	1476	632	3309	9775	220	0.149	5	52102	64473	7534	8053	8238	7334	7772	4176	8467	8085	2078	4577	4298	3032	63706	61606	61606	77306	70006	132206	117106	120506	152006	130206	134506	143806	63
100	NOT1	4	0.5	4	8	8	1	9	8					Y	173581	1533	652	3735	10244	214	0.14	7	55283	68150	7864	8163	8313	8001	8064	4402	8663	8538	2265	5513	5172	3951	70681	68581	68081	76981	74881	137781	122781	124081	158281	132481	138081	146781	63
100	NOT1	4	0.5	5	9	9	0	9	8						170611	1508	619	3408	10088	199	0.132	8	53799	67845	7940	8661	8762	8010	8081	4508	8521	8438	2122	4576	4129	3316	66711	63311	61711	76811	73211	134311	120411	121111	156111	132211	138411	147911	63
100	NOT1	4	0.55	1	9	7	0	9	9						182922	1710	1199	6487	4379	428	0.25	10	35809	25081	7591	7609	7951	7635	7787	3293	6195	6186	1260	3308	3056	2629	48222	46822	44722	56322	53422	147422	143422	143322	173822	156122	159322	164222	60
100	NOT1	4	0.55	2	9	8	0	9	8						184472	1722	1213	6677	4461	436	0.253	10	36537	25808	7813	7730	7985	7688	7923	3566	6532	6400	1453	2965	2961	2437	49972	49272	47672	57672	53572	147772	142772	143872	173872	159272	160272	166272	61
100	NOT1	4	0.55	3	9	9	0	9	8						185643	1734	1213	6432	4517	432	0.249	10	36733	26164	7588	7321	8038	7741	7835	3594	6407	6341	1431	3206	3116	2312	48643	49743	45243	55643	53243	148843	144943	145943	175043	159243	161443	168543	60
100	NOT1	4	0.55	4	9	9	0	9	8						182731	1709	1202	6511	4468	429	0.251	11	35552	24708	7602	7530	7909	7635	7739	3579	6358	6274	1277	3414	3017	2379	48331	47731	44831	55631	52031	147031	142531	142231	172231	155731	160531	165031	60
100	NOT1	4	0.55	5	9	7	0	9	8						185787	1735	1214	6663	4539	428	0.247	10	36975	26100	7923	7667	8143	7835	8007	3536	6561	6407	1414	3345	3149	2305	48987	49387	46887	58287	54887	149387	143387	144587	174787	158387	161287	168387	60
100	NOT1	4	0.6	1	9	7	0	9	8						183046	1735	1318	6675	3086	471	0.271	12	30724	15366	6885	6755	7222	7118	7233	3046	5497	5307	1059	2607	2414	1846	42446	43046	39246	50346	46546	149346	146846	148046	174446	160246	163946	167446	60
100	NOT1	4	0.6	2	9	8	0	9	7						183461	1740	1321	6696	3170	471	0.271	12	30689	15249	7217	7076	7447	7092	7394	3017	5545	5489	1062	2565	2398	2068	41161	41961	38461	49961	46561	149461	146961	147661	174961	161361	164761	168461	60
100	NOT1	4	0.6	3	8	7	1	9	7				Y		185020	1753	1321	6676	3375	477	0.272	12	31185	15987	7147	6966	7346	7256	7459	3060	5707	5571	1131	2844	2527	1925	42720	43520	40120	50920	47820	151420	147520	148420	175620	161420	165520	169920	60
100	NOT1	4	0.6	4	9	8	0	9	8						183236	1735	1299	6626	3379	469	0.27	12	31027	16641	7194	7153	7516	7384	7191	3134	5724	5491	1151	2857	2512	2121	42636	42736	39136	50336	47836	149036	145436	146836	174336	160036	164636	167736	60
100	NOT1	4	0.6	5	8	7	1	9	7				Y		184636	1749	1323	6691	3211	474	0.271	12	30993	15793	7110	7001	7257	7294	7369	3078	5628	5488	1128	2795	2605	1854	42736	43336	40436	50636	47636	150336	146836	148536	175836	161436	165036	170436	60
100	NOT1	4	0.65	1	9	8	0	9	8						178908	1708	1325	6031	2536	486	0.285	12	27618	12261	6299	6139	6564	6461	6564	2470	4356	4287	742	2249	1934	1524	37108	38408	34308	45508	42208	148508	147708	148508	172308	158408	162808	165908	60
100	NOT1	4	0.65	2	8	8	1	9	7				Y		178875	1709	1337	6258	2459	486	0.284	12	27460	11585	6368	6031	6446	6394	6565	2364	4540	4488	818	2199	2036	1645	37275	39575	35475	46275	42375	148775	147075	147675	171875	158675	162575	165775	60
100	NOT1	4	0.65	3	9	8	0	9	7						180026	1719	1335	6234	2591	486	0.283	12	27946	12333	6416	6216	6658	6493	6646	2390	4656	4570	832	2273	1945	1513	38526	39426	35526	46726	42926	150226	147226	147826	172826	159026	164126	167026	60
100	NOT1	4	0.65	4	9	8	0	9	8						179196	1711	1329	6240	2590	480	0.281	12	27757	11939	6396	6334	6734	6694	6644	2602	4617	4488	881	2298	1889	1572	37996	38896	34896	45796	42596	148896	146596	147696	171796	158596	163796	166296	60
100	NOT1	4	0.65	5	8	7	1	9	7				Y		179627	1715	1340	6369	2635	486	0.283	12	27991	11883	6619	6488	6795	6794	6804	2542	4793	4703	907	2376	2107	1574	37427	38827	35027	45827	42827	149027	146327	147027	172527	158827	162827	166827	60
100	NOT1	4	0.7	1	8	7	1	8	7				Y		173198	1664	1325	5610	1885	505	0.303	12	24548	9358	5571	5315	5699	5795	5777	1964	3593	3573	659	1818	1541	1232	33898	35798	31598	42198	38998	146898	146098	146298	167398	154998	159498	161598	60
100	NOT1	4	0.7	2	8	8	1	9	7				Y		174122	1674	1335	5813	1998	505	0.302	12	24982	9316	5796	5488	5877	5910	6009	2005	3874	3838	652	1851	1688	1409	33722	36522	31922	42822	38722	147622	145622	145922	168422	156022	160122	162022	60
100	NOT1	4	0.7	3	8	7	1	9	7				Y		174036	1673	1331	5540	2002	502	0.3	12	24775	9357	5655	5384	5745	5760	5803	1881	3564	3505	693	1785	1472	1143	34136	35536	31436	42436	39136	147836	146636	146936	167736	155936	160836	163436	60
100	NOT1	4	0.7	4	8	7	1	9	7				Y		174649	1679	1330	5674	2050	496	0.295	12	25076	9437	5707	5491	5843	5959	5902	2083	3694	3662	701	1910	1516	1266	34249	36349	32049	42649	39449	147749	146649	146949	168649	156449	161449	163349	60
100	NOT1	4	0.7	5	8	7	0	9	7				Y		173301	1667	1324	5634	2116	508	0.305	12	24691	9382	5822	5535	5841	5929	5936	2009	3855	3838	708	1876	1624	1267	33701	35701	31601	42401	39101	147101	144701	145201	167301	155101	159301	161901	60
100	NOT1	4	0.75	1	8	7	1	9	7				Y		164155	1589	1282	4819	1526	528	0.332	12	21007	7268	4891	4641	4981	4925	4937	1459	2757	2756	457	1288	1144	924	28555	30555	26555	37555	34555	142955	141655	141555	159855	150255	153455	155055	61
100	NOT1	4	0.75	2	8	7	0	9	7				Y		165554	1603	1299	4879	1567	529	0.33	12	21379	7162	4870	4602	4937	4904	5014	1471	2880	2876	460	1359	1128	1011	28754	31854	27154	38354	35154	144254	142154	142354	161554	151054	154754	156154	61
100	NOT1	4	0.75	3	8	7	0	9	6				Y		165862	1605	1302	4862	1541	525	0.327	12	21336	7065	4859	4632	4895	4915	5006	1404	2809	2776	462	1391	1160	868	29362	31562	27762	38762	35062	144162	142862	143262	161362	150962	155062	157162	61
100	NOT1	4	0.75	4	8	7	0	9	7				Y		165754	1604	1297	4867	1546	520	0.324	12	21413	7208	4848	4630	4951	4948	4920	1452	2802	2784	507	1370	1124	911	29654	31954	27554	38354	35654	144154	142254	142554	161054	150954	155354	156854	61
100	NOT1	4	0.75	5	8	7	0	9	7				Y		165287	1599	1299	4878	1580	530	0.331	12	21279	7146	4958	4724	4962	5004	5051	1465	2845	2827	532	1381	1252	1023	28887	30987	27287	38387	35187	144087	142087	142387	160587	150887	153987	155887	61
100	NOT1	4	0.8	1	8	6	0	8	7				Y		152774	1489	1237	3983	985	537	0.361	12	17429	4883	3923	3786	3989	3937	3981	925	1795	1800	349	880	787	634	23274	24774	20874	33574	29174	136674	136774	136774	149674	142674	144974	145474	61
100	NOT1	4	0.8	2	7	7	1	7	6				Y	Y	154045	1500	1257	4023	918	536	0.357	12	17595	4626	3910	3782	4030	3916	3989	951	1744	1763	290	799	654	617	23245	25345	20745	32945	29245	137845	138245	138045	151445	144245	147145	147045	61
100	NOT1	4	0.8	3	9	7	0	9	6						152901	1490	1244	3929	903	536	0.36	12	17319	4693	3858	3708	3912	3810	3861	865	1723	1731	301	839	696	561	22801	24101	20401	33101	29801	137401	137401	137401	150101	143101	145501	146101	61
100	NOT1	4	0.8	4	8	7	0	9	7				Y		154028	1501	1249	4026	890	536	0.357	12	17526	4845	3859	3728	3967	3888	3917	852	1746	1744	292	830	694	579	23528	25628	21428	33828	29628	137928	137728	137928	151328	144128	146728	147228	61
100	NOT1	4	0.8	5	9	6	0	9	7						153801	1497	1248	3978	913	536	0.358	12	17462	4835	3901	3790	3976	3930	3944	894	1710	1705	320	823	743	556	23501	25001	20901	33201	30001	137701	137801	138101	150801	144001	146001	147101	61
100	NOT1	4	0.85	1	8	5	0	9	7					Y	132859	1305	1123	2682	430	527	0.404	13	12597	2553	2568	2574	2683	2627	2659	364	723	707	115	285	267	159	16259	17559	13459	27359	21659	123459	124559	125159	131359	128459	128859	130159	61
100	NOT1	4	0.85	2	8	7	0	9	7					Y	132817	1305	1117	2713	462	522	0.4	13	12613	2625	2606	2618	2752	2657	2697	373	754	757	88	351	331	251	16517	17317	13017	27717	21917	123617	124817	124917	131717	127917	128517	129317	61
100	NOT1	4	0.85	3	9	6	0	8	7						132721	1304	1122	2700	421	527	0.404	13	12581	2545	2617	2606	2757	2654	2692	397	683	681	128	321	272	190	15521	16921	12521	26921	21821	122921	124821	125321	131421	128221	129021	129921	61
100	NOT1	4	0.85	4	8	6	0	9	7					Y	133546	1312	1121	2645	480	526	0.401	13	12586	2748	2601	2606	2723	2640	2695	367	722	718	92	309	251	186	15946	17646	13346	27046	22346	124446	125246	125646	132246	129146	129746	130746	61
100	NOT1	4	0.85	5	7	6	0	7	7					Y	133293	1309	1120	2667	452	529	0.404	13	12756	2720	2570	2574	2702	2626	2678	338	696	693	108	328	271	217	16593	17793	13393	27693	21993	123993	125193	125593	131893	128293	129393	129693	61
100	NOT1	4	0.9	1	7	3	1	7	5					Y	104501	1035	889	1420	222	490	0.473	16	7769	1496	1421	1416	1519	1487	1514	82	98	103	17	68	55	43	10301	11601	7401	20601	14701	100201	102801	102901	104001	102701	103101	103301	62
100	NOT1	4	0.9	2	8	1	0	7	4					Y	104324	1034	891	1473	203	491	0.475	15	7840	1400	1466	1454	1535	1486	1526	88	135	132	31	74	58	56	9524	11524	7324	21424	15424	100224	102124	102324	103624	102424	102924	102924	62
100	NOT1	4	0.9	3	7	4	0	7	4					Y	104923	1040	894	1509	222	492	0.473	15	7966	1479	1504	1511	1549	1543	1558	102	154	154	31	82	68	58	10123	11023	7923	20623	15323	100623	102623	102723	104323	103123	103623	103723	62
100	NOT1	4	0.9	4	7	3	0	6	6					Y	104233	1033	892	1469	206	492	0.476	15	7806	1387	1452	1455	1540	1499	1535	92	150	143	25	84	55	51	10033	10933	7333	21233	15033	99833	101833	102133	103633	102333	103033	103133	62
100	NOT1	4	0.9	5	7	3	0	5	4					Y	103811	1029	887	1431	196	495	0.481	15	7681	1389	1413	1427	1502	1473	1499	76	88	88	16	58	42	50	9811	10611	7111	20811	15011	100111	102211	102311	103211	102211	102711	102611	62
100	NOT1	4	0.95	1	5	1	0	3							57671	575	495	432	71	319	0.555	17	2736	478	457	463	480	439	457	16	6	8	1	6	3	6	4271	4171	3071	14571	8971	56271	57471	57371	57571	57471	57571	57471	63
100	NOT1	4	0.95	2	5	2	1	5						Y	56683	565	490	400	55	319	0.565	17	2624	448	411	413	436	393	412	11	6	6	4	6	3	10	4383	4383	3183	14783	8583	55483	56483	56483	56583	56483	56583	56383	63
100	NOT1	4	0.95	4	5	0	1	3							56666	565	490	419	67	318	0.563	17	2637	433	428	448	450	436	436	15	12	12	1	6	3	6	4366	4166	4366	13266	9066	55566	56366	56366	56566	56466	56566	56466	63
100	NOT1	4	0.95	5	3	1	1	3						Y	57078	569	494	430	57	319	0.561	17	2677	436	436	446	461	427	446	11	6	8	1	6	3	6	4378	4178	3478	14078	8878	55878	56878	56778	56978	56878	56978	56878	63
100	NOT1	6	0.5	1	9	8	0	9	8						45247	386	135	1718	4533	38	0.098	0	17605	20824	5176	4971	5128	4704	4616	2780	4267	4106	1526	2705	2414	1978	10447	11847	10647	13147	12747	27547	27847	27847	38247	32347	33247	37147	52
100	NOT1	6	0.5	2	8	8	1	9	8					Y	43976	374	111	1602	5018	34	0.091	0	17620	21452	5398	5519	5657	5227	5248	3010	4843	4652	1353	2585	2455	1715	10876	10776	10176	12576	12076	27076	24576	25576	37476	31676	32476	36376	51
100	NOT1	6	0.5	3	9	9	0	9	8						40512	345	108	1475	4228	28	0.081	0	15693	19155	4520	4716	4900	4470	4641	2578	4176	3975	1235	1900	1968	1398	10012	10312	9112	11112	10312	23912	23212	24012	34712	30112	30312	34312	51
100	NOT1	6	0.5	4	9	8	0	9	8						44533	377	117	1696	4631	31	0.082	0	17752	21534	4929	5030	5155	4706	4831	2801	4271	4150	1245	2776	2592	1927	12033	12533	11333	12733	12333	26433	27233	27433	39033	31433	31633	36233	52
100	NOT1	6	0.5	5	9	9	0	8	8						46323	393	114	1572	4878	34	0.087	0	18352	23196	5268	5362	5483	5036	5066	2984	4466	4396	1337	2262	2108	1750	11723	11923	10823	12923	12323	29123	27823	27123	39523	33723	34823	38423	52
100	NOT1	6	0.55	1	9	9	0	9	9						43674	394	227	2911	2470	71	0.18	0	12596	9672	4611	4501	4691	4446	4645	2502	3898	3842	1026	1907	1870	1643	7574	8774	7474	8974	7774	23074	24874	24774	38074	32874	33374	36074	48
100	NOT1	6	0.55	2	8	8	0	9	8					Y	42417	383	225	2997	2216	69	0.18	0	12372	9250	4657	4474	4660	4351	4550	2649	3752	3655	1041	1579	1625	1478	6717	8217	6817	8617	7417	21317	24617	24817	36617	32917	32617	35217	48
100	NOT1	6	0.55	3	9	9	0	9	8						44193	398	221	2807	2500	71	0.178	0	13017	10339	4525	4224	4697	4481	4529	2708	3894	3826	1041	1854	1934	1412	7493	9993	7193	8893	8093	22093	25093	25393	38093	33593	33893	37093	48
100	NOT1	6	0.55	4	9	8	0	9	6						42426	383	219	2892	2184	70	0.183	0	12139	9189	4475	4200	4571	4310	4387	2640	3730	3623	911	1869	1787	1285	6926	9026	6826	8326	7626	21826	24126	24426	36726	31526	32026	35926	48
100	NOT1	6	0.55	5	9	9	0	9	7						44191	400	223	2986	2343	73	0.183	0	12830	9967	4836	4419	4819	4518	4735	2623	3824	3621	1045	1844	1815	1347	6391	9091	6691	8691	7291	23591	25091	26191	38091	32791	34191	37491	48
100	NOT1	6	0.6	1	9	9	0	9	7						38232	353	227	2764	1585	75	0.212	0	9802	5763	3850	3493	3913	3686	3777	2302	3256	3058	807	1438	1518	1059	5432	7732	5032	6632	6032	17632	21032	22332	33432	29032	29632	32332	47
100	NOT1	6	0.6	2	8	7	0	9	7				Y		39617	366	229	2731	1752	74	0.202	0	10162	6305	4027	3757	4102	3761	3931	2334	3334	3308	776	1445	1479	1303	5417	7317	4917	7017	6117	18517	22517	22717	35217	30517	30817	33217	47
100	NOT1	6	0.6	3	9	7	0	9	6						39272	361	221	2608	1817	75	0.208	0	10070	6607	3967	3617	3953	3795	3948	2354	3315	3146	807	1589	1524	1078	5672	7772	5472	6872	5972	18372	21672	22772	34172	29572	30372	33572	47
100	NOT1	6	0.6	4	9	8	0	9	8						39818	365	222	2706	1929	73	0.2	0	10407	6955	4132	3834	4129	4019	3885	2373	3529	3333	890	1733	1640	1238	5918	7718	5918	7118	7218	19118	21518	22618	34818	29718	30518	33918	47
100	NOT1	6	0.6	5	9	7	0	9	8						39390	364	229	2763	1732	76	0.209	0	10145	6224	4030	3709	3996	3918	3962	2448	3346	3202	878	1617	1638	1139	5390	7690	5490	6490	5990	17690	21690	22890	34390	29990	30390	33490	46
100	NOT1	6	0.65	1	9	9	0	9	7						35227	330	213	2343	1430	75	0.227	0	8563	4907	3404	3102	3461	3182	3295	1947	2667	2586	548	1285	1251	865	4227	6327	3927	5827	5027	15927	20027	20727	31327	26327	27427	30127	46
100	NOT1	6	0.65	2	8	7	1	9	7				Y		34536	325	217	2341	1283	75	0.231	0	8210	4253	3257	2892	3245	3042	3116	1796	2639	2561	586	1180	1231	930	4136	6336	3936	5436	4936	15836	19736	20336	30636	26236	26936	29536	46
100	NOT1	6	0.65	3	8	7	1	9	6				Y		34913	328	212	2275	1422	76	0.232	0	8371	4770	3336	2991	3341	3177	3282	1845	2743	2623	601	1187	1205	785	4213	6213	4013	5413	4513	16013	19313	20213	30913	26813	27413	30413	46
100	NOT1	6	0.65	4	9	7	0	9	7						34905	326	212	2390	1437	73	0.224	0	8445	4698	3426	3187	3486	3297	3297	2009	2854	2729	629	1261	1171	820	4405	6205	4305	5705	5305	16105	18905	19805	30705	26305	27405	30405	46
100	NOT1	6	0.65	5	8	7	1	9	8				Y		37032	347	228	2553	1491	77	0.222	0	8939	4931	3630	3346	3629	3452	3477	2013	2973	2860	661	1414	1343	910	4732	6632	4632	5932	5532	17232	20332	21332	32932	27632	29032	31932	46
100	NOT1	6	0.7	1	8	8	1	8	8				Y		29792	283	196	2038	981	77	0.272	0	6616	3175	2725	2441	2755	2575	2598	1498	2195	2139	493	987	959	677	3292	5192	3092	4392	4092	13292	16592	17292	26492	22392	23492	25492	46
100	NOT1	6	0.7	2	8	7	1	9	7				Y		29962	285	191	2029	1070	75	0.263	0	6774	3435	2765	2444	2756	2628	2693	1534	2281	2230	472	1030	1097	826	3362	5362	3262	4462	3862	13462	16562	17062	26762	22562	23162	25262	45
100	NOT1	6	0.7	3	8	7	1	8	6				Y		28666	273	184	1800	1006	76	0.278	0	6313	3158	2617	2293	2567	2369	2470	1330	2018	1949	488	989	912	618	2666	4566	2766	4366	3566	13166	16166	16766	25366	21366	22666	24866	46
100	NOT1	6	0.7	4	8	7	0	8	6				Y		30138	286	193	1998	1056	74	0.259	0	6758	3408	2777	2511	2770	2620	2646	1570	2177	2152	501	1042	912	651	3138	4938	3238	4538	4138	13338	17038	17538	26938	22538	24038	26338	46
100	NOT1	6	0.7	5	8	7	1	9	6				Y		29518	281	187	1936	1147	78	0.278	0	6629	3511	2832	2462	2757	2629	2704	1487	2282	2255	523	1078	1032	706	3018	5218	3218	4418	3718	13518	16118	16618	26018	21818	22918	25218	45
100	NOT1	6	0.75	1	8	6	0	8	7				Y		22879	221	151	1419	768	74	0.335	0	4693	2176	2056	1787	2059	1833	1865	1087	1591	1546	346	686	675	508	1679	3579	1679	3179	2779	9879	12379	12979	20279	17479	18079	19479	44
100	NOT1	6	0.75	2	7	6	1	8	7				Y	Y	22740	220	149	1387	790	74	0.336	0	4699	2221	2028	1738	1978	1782	1900	1083	1586	1574	349	685	602	582	1740	3640	1940	3340	2540	9840	12440	12740	20340	17140	18340	19040	45
100	NOT1	6	0.75	3	8	7	0	9	7				Y		21919	212	147	1348	723	75	0.354	0	4430	1929	1966	1678	1946	1727	1794	955	1512	1465	325	719	647	472	1519	3319	1519	3019	2519	9719	12119	12619	19619	16319	17519	18719	45
100	NOT1	6	0.75	4	8	6	0	9	6				Y		22819	220	150	1352	780	73	0.332	0	4633	2227	1996	1775	1979	1763	1829	1042	1581	1540	349	674	598	467	1719	3219	1819	3319	2819	10019	12419	12919	20319	17419	18519	19819	45
100	NOT1	6	0.75	5	7	6	1	9	6				Y	Y	22896	221	154	1439	796	76	0.344	0	4717	2181	2103	1789	2006	1875	1961	1096	1638	1614	400	743	723	608	1796	3696	2096	3196	2596	9896	12396	12796	20196	17396	18096	19096	44
100	NOT1	6	0.8	1	8	5	0	8	7				Y		15759	154	107	931	466	60	0.39	0	2940	1298	1313	1130	1285	1144	1168	659	1040	1010	263	482	489	308	959	2459	1059	2259	1859	6259	8259	8759	13859	11959	12259	13459	44
100	NOT1	6	0.8	2	7	5	0	8	6				Y	Y	16089	157	112	955	422	58	0.369	0	2969	1205	1285	1118	1269	1080	1140	669	1021	1015	232	421	395	331	1089	2389	1189	2589	1989	6389	8589	8789	14489	12389	13089	13589	44
100	NOT1	6	0.8	3	9	6	0	9	6						16349	160	114	955	425	64	0.4	0	3025	1186	1288	1132	1270	1080	1126	631	1031	1006	232	477	406	289	1049	2249	1049	2549	2049	6549	8849	9249	14749	12449	13449	13849	44
100	NOT1	6	0.8	4	8	6	0	8	7				Y		15753	154	116	1014	314	65	0.422	0	2868	1011	1240	1096	1272	1042	1080	574	966	932	223	431	415	299	953	2153	753	2553	2053	6753	8553	9053	14253	12153	12653	13453	45
100	NOT1	6	0.8	5	8	6	0	8	7				Y		15984	156	112	968	411	63	0.404	0	2950	1189	1318	1146	1274	1122	1155	650	1016	986	247	439	451	294	884	2184	1084	2284	1984	6384	8484	8984	14284	12384	12684	13684	44
100	NOT1	6	0.85	1	8	4	0	8	5						8812	87	69	419	142	42	0.483	0	1307	376	532	493	529	458	479	270	428	412	78	143	122	67	412	812	412	1112	812	3112	4712	5112	8112	7212	7512	8012	44
100	NOT1	6	0.85	2	9	4	0	8							8698	86	71	480	127	42	0.488	0	1302	298	562	540	576	470	515	262	465	458	75	195	192	129	498	698	298	1298	798	3498	4698	4898	8098	6898	6998	7498	44
100	NOT1	6	0.85	3	8	3	0	9	5					Y	9115	90	73	463	126	41	0.456	0	1357	354	533	522	566	483	507	292	441	425	109	198	161	102	615	815	315	1215	815	3315	4915	5315	8315	7115	7715	8115	44
100	NOT1	6	0.85	4	8	5	0	9	6					Y	8808	87	67	435	158	38	0.437	0	1307	418	548	510	571	485	515	288	444	432	68	181	138	93	508	908	308	1208	808	3408	4708	5008	8208	6908	7508	7808	44
100	NOT1	6	0.85	5	8	2	0	9	7					Y	9123	90	73	438	130	43	0.478	0	1321	339	523	490	537	464	486	267	420	413	77	189	163	75	523	923	423	1123	823	3423	5123	5423	8523	7023	7623	8323	45
100	NOT1	6	0.9	1	5	2	3	4							3611	36	31	99	24	22	0.611	0	358	64	123	98	123	115	118	60	54	54	4	28	26	15	11	311	11	111	111	811	2911	2911	3511	3111	3211	3311	46
100	NOT1	6	0.9	2	4	0	0	5							3607	36	31	107	29	21	0.583	0	353	67	136	124	136	118	131	66	80	73	12	34	26	24	7	207	7	307	107	1007	2507	2707	3407	3007	3207	3207	45
100	NOT1	6	0.9	3	6	4	0	6							3510	35	30	115	21	19	0.543	0	342	57	123	111	123	123	118	76	70	70	17	48	42	37	110	310	110	110	210	710	2710	2710	3310	2910	3010	3010	45
100	NOT1	6	0.9	4	7	4	0	7						Y	4015	40	34	131	28	23	0.575	0	409	77	146	121	146	133	141	64	96	89	17	56	46	37	115	415	115	315	215	1215	2815	3015	3815	3215	3415	3515	46
100	NOT1	6	0.9	5	5	3	0	4							3107	31	27	81	15	19	0.613	0	283	39	96	84	96	88	91	51	41	41	4	24	26	24	7	207	7	107	107	707	2507	2507	3007	2707	2707	2707	46
100	NOT1	6	0.95	2	3	2	1	4							1201	12	11	14	1	7	0.583	0	71	6	15	11	15	15	15	11	3	3	4	3	3	7	1	101	1	1	1	101	1101	1101	1101	1101	1101	1001	46
100	NOT1	9	0.5	1	8	8	1	9	4	9	8	0		Y	3116	27	17	425	302	6	0.222	0	1277	820	655	673	676	727	679	528	682	632	330	559	572	455	616	616	516	416	616	1116	616	816	1916	1116	916	1616	29
100	NOT1	9	0.5	2	9	8	0	8	4						3611	31	18	455	413	5	0.161	0	1575	1105	807	838	849	868	818	730	742	632	482	580	725	496	711	611	611	511	711	1011	911	1311	2011	1511	1011	2011	29
100	NOT1	9	0.5	3	8	8	1	9	8					Y	3523	30	14	311	439	6	0.2	0	1446	1344	698	750	701	699	702	567	683	583	418	543	591	502	623	523	623	823	723	1123	823	1223	1923	1423	1223	1623	29
100	NOT1	9	0.5	4	8	8	0	7	8					Y	3374	28	11	271	459	3	0.107	0	1459	1549	730	708	730	701	672	432	627	628	371	575	550	553	574	674	574	674	774	1674	974	1074	2074	1274	1174	1274	31
100	NOT1	9	0.5	5	9	6	0	9	7						3753	32	13	276	518	5	0.156	0	1631	1575	794	768	794	794	765	625	678	659	416	426	430	322	553	653	553	553	653	1053	1053	1153	2053	2053	2053	2453	32
100	NOT1	9	0.55	1	8	8	1	9	8					Y	5564	49	28	679	422	10	0.204	0	1943	1251	1101	1049	1049	1051	1036	896	966	907	641	813	842	709	664	864	864	864	964	1564	1264	1564	2864	2264	2064	2764	27
100	NOT1	9	0.55	2	9	9	0	9	8						5262	47	30	743	367	10	0.213	0	1920	959	1110	1110	1110	1110	1074	871	1025	934	683	655	702	635	562	562	562	562	762	1462	962	1362	2462	2662	2362	2862	27
100	NOT1	9	0.55	3	9	9	0	9	9						5024	45	30	744	265	11	0.244	0	1731	807	1009	1009	1009	1009	944	770	888	842	570	753	777	603	524	524	524	524	824	1524	1124	1324	2624	1924	1824	2624	26
100	NOT1	9	0.55	4	9	8	0	9	7						5829	51	30	712	506	11	0.216	0	2110	1337	1218	1165	1143	1196	1172	933	1110	1024	571	888	945	677	729	929	1029	829	929	1829	1229	1529	3429	2329	2029	3229	28
100	NOT1	9	0.55	5	9	8	0	9	7						5806	52	32	787	374	12	0.231	0	2075	1149	1161	1130	1130	1149	1096	867	977	927	655	865	916	690	606	706	706	706	906	1806	1506	1706	2906	2206	2006	3106	27
100	NOT1	9	0.6	1	8	8	1	7	7	6	2	0		Y	4481	41	24	544	302	10	0.244	0	1436	838	846	846	846	826	810	689	766	702	507	582	647	468	381	381	381	481	581	1081	781	1081	2181	1981	1581	2481	24
100	NOT1	9	0.6	2	9	7	0	8	9						4930	45	26	627	386	11	0.244	0	1691	1047	1013	988	988	995	977	767	956	901	561	702	754	661	430	530	530	530	630	1430	730	1030	2530	2130	1830	2430	24
100	NOT1	9	0.6	3	9	8	0	9	6						5041	46	27	632	358	12	0.261	0	1614	980	990	934	934	990	954	694	910	853	563	727	789	525	441	641	641	441	641	1741	841	1141	2541	1941	1641	2841	25
100	NOT1	9	0.6	4	9	8	0	9	8						4847	44	29	701	299	11	0.25	0	1624	780	1000	947	947	1000	935	678	892	846	623	814	766	642	447	647	647	447	747	1747	947	1147	2347	1547	1647	2447	25
100	NOT1	9	0.6	5	8	8	0	8	7					Y	5130	47	29	714	346	12	0.255	0	1708	875	1060	1004	983	1060	995	810	980	891	631	826	866	622	430	630	730	430	730	1530	830	1230	2530	1830	1630	2730	24
100	NOT1	9	0.65	1	8	7	0	7	8					Y	4196	39	22	453	287	10	0.256	0	1265	790	740	740	740	720	704	615	629	599	361	490	527	372	296	296	296	396	496	996	796	996	2196	1796	1596	2396	24
100	NOT1	9	0.65	2	9	8	0	9	8						3825	36	24	513	191	11	0.306	0	1131	466	704	679	679	704	636	530	647	637	381	437	515	389	225	325	325	225	525	1025	525	625	1825	1725	1425	2025	23
100	NOT1	9	0.65	3	8	8	1	9	9					Y	4033	38	26	559	185	12	0.316	0	1180	464	744	744	744	744	676	503	637	627	410	499	551	357	233	233	233	233	533	1333	733	833	1933	1633	1433	2333	24
100	NOT1	9	0.65	4	8	8	0	9	8					Y	3867	36	25	531	182	11	0.306	0	1170	488	713	713	713	713	677	538	627	607	412	491	521	349	267	267	267	267	467	1167	667	767	1867	1467	1367	2267	23
100	NOT1	9	0.65	5	9	9	0	9	9						4923	46	26	569	374	12	0.261	0	1533	947	943	887	866	943	907	682	798	768	524	660	679	459	323	523	623	323	523	1523	923	1123	2423	1923	1823	2823	25
100	NOT1	9	0.7	1	8	7	0	7	8	9	8	0	Y		3290	31	19	374	175	10	0.323	0	910	480	549	549	533	549	513	424	492	482	333	385	395	260	190	190	290	190	390	890	490	590	1490	1290	1190	1890	22
100	NOT1	9	0.7	2	9	9	0	9	8						3695	35	22	464	204	11	0.314	0	1073	506	668	643	643	668	600	482	611	601	350	449	479	353	195	295	295	195	495	1095	495	595	1795	1495	1395	1995	23
100	NOT1	9	0.7	3	8	7	0	8	9					Y	3333	32	21	431	173	12	0.375	0	938	415	604	573	573	604	568	375	547	537	354	415	458	275	133	233	233	133	333	1233	433	533	1533	1233	1033	1933	22
100	NOT1	9	0.7	4	9	8	0	9	7						3166	30	20	415	167	11	0.367	0	909	409	553	551	551	582	546	397	522	522	356	454	467	298	266	266	266	166	366	1066	466	466	1466	966	866	1766	22
100	NOT1	9	0.7	5	8	8	0	9	7					Y	3680	35	21	425	246	12	0.343	0	1047	586	671	615	594	671	635	438	614	614	373	489	488	342	180	380	480	180	380	1280	480	480	1780	1280	1280	2080	23
100	NOT1	9	0.75	1	8	6	0	8	8					Y	2585	25	14	252	150	10	0.4	0	648	392	402	402	402	402	366	277	370	360	215	291	300	163	85	85	85	85	285	785	285	385	1285	885	885	1585	21
100	NOT1	9	0.75	2	8	7	1	8	8					Y	2474	24	14	255	146	11	0.458	0	636	359	401	376	376	401	365	275	369	359	237	272	267	236	74	174	174	74	274	774	274	374	1074	874	974	1174	21
100	NOT1	9	0.75	3	9	6	0	8	9						2464	24	16	302	101	12	0.5	0	620	266	403	403	403	403	367	254	371	361	198	299	307	190	64	64	64	64	264	864	264	364	1264	764	764	1364	20
100	NOT1	9	0.75	4	8	7	0	8	8					Y	2493	24	15	278	136	11	0.458	0	651	359	414	414	414	414	378	289	354	354	217	303	299	208	93	93	93	93	293	793	393	393	1293	793	793	1393	21
100	NOT1	9	0.75	5	8	8	0	8	9					Y	3129	30	16	301	239	12	0.4	0	840	577	540	484	463	540	504	335	483	473	298	400	378	291	129	329	429	129	329	1129	429	529	1529	1029	1129	1629	23
100	NOT1	9	0.8	1	8	5	1	7	2	8	8	0		Y	1929	19	12	207	88	10	0.526	0	461	220	272	295	272	295	259	170	263	253	165	219	223	104	129	29	129	29	229	729	229	329	829	629	629	1229	22
100	NOT1	9	0.8	2	8	6	1	7						Y	1612	16	11	189	55	9	0.563	0	381	125	244	244	244	244	208	172	212	202	161	180	168	139	12	12	12	12	212	412	212	312	612	512	612	712	18
100	NOT1	9	0.8	3	7	5	1	7						Y	1836	18	11	189	70	9	0.5	0	417	209	259	259	259	259	223	134	247	237	173	208	189	94	36	36	36	36	236	736	136	236	736	536	736	1136	21
100	NOT1	9	0.8	4	8	6	1	7						Y	1633	16	11	192	51	9	0.563	0	368	151	243	243	243	243	207	135	211	211	148	225	192	96	33	33	33	33	233	633	233	233	733	233	533	1033	20
100	NOT1	9	0.8	5	8	6	0	8						Y	1816	18	13	223	60	10	0.556	0	432	127	283	283	283	283	233	163	251	241	158	209	210	100	16	16	16	16	316	616	216	316	816	616	616	1116	21
100	NOT1	9	0.85	1	3	3	2	4					Y		700	7	5	64	23	5	0.714	0	145	46	87	87	87	87	70	38	75	75	40	64	64	15	0	0	0	0	100	300	100	100	400	200	200	500	22
100	NOT1	9	0.85	2	8	3	0	6							902	9	7	102	18	6	0.667	0	177	36	120	120	120	120	103	69	108	108	71	102	102	51	2	2	2	2	102	302	102	102	402	202	202	502	17
100	NOT1	9	0.85	3	8	4	0	7							1017	10	7	103	26	6	0.6	0	198	83	109	129	129	129	112	77	117	117	91	103	103	59	117	17	17	17	117	317	117	117	417	317	317	517	19
100	NOT1	9	0.85	4	7	3	0	6						Y	802	8	6	80	18	5	0.625	0	150	36	98	98	98	98	81	66	86	86	52	80	80	48	2	2	2	2	102	202	102	102	402	202	202	402	17
100	NOT1	9	0.85	5	7	4	0	7						Y	800	8	6	85	18	6	0.75	0	149	36	103	103	103	103	86	50	91	91	73	85	85	32	0	0	0	0	100	300	100	100	300	200	200	500	18
100	NOT1	9	0.9	2	1	0	3			3	2	1		Y	300	3	2	12	8	1	0.333	0	41	18	20	20	20	20	20	20	11	11	8	12	12	12	0	0	0	0	0	0	100	100	200	100	100	100	19
100	SBF1	4	0.5	1	9	9	0	9	9						276509	2500	1404	8921	12935	601	0.24	3	81812	83479	14680	15015	15312	14594	15368	9280	12914	12584	3522	5881	5702	4700	92809	88709	86209	104309	97909	196909	202709	204709	252409	236609	234509	244709	61
100	SBF1	4	0.5	2	8	8	1	8	8					Y	281507	2541	1403	9358	12824	624	0.246	2	84042	87002	15000	15392	15997	14771	15373	10167	13330	12891	3365	6087	6413	4721	94607	90907	84007	109507	103507	197107	204007	207607	256907	239407	236707	248807	61
100	SBF1	4	0.5	3	9	8	0	9	8						283597	2556	1392	9182	13162	615	0.241	3	84680	88568	15125	15468	15768	14977	15793	9494	13393	13212	3028	5311	5897	4713	96797	92297	88297	108097	102297	199997	206297	206497	260197	245597	240997	249097	61
100	SBF1	4	0.5	4	9	8	0	9	9						280556	2535	1382	9235	13186	613	0.242	2	84330	86813	15097	15404	16073	15159	15467	10051	13434	13085	4020	5783	6106	4964	94856	90256	86856	106856	101756	195556	203756	206656	254156	239756	238156	245956	61
100	SBF1	4	0.5	5	8	8	0	9	8					Y	287249	2598	1466	9994	13041	674	0.259	2	84383	86073	15368	16325	16889	15243	15771	10015	14240	13895	3112	5996	6339	4711	95149	88249	84649	109949	105749	202949	206149	210049	263749	245549	243449	253749	61
100	SBF1	4	0.55	1	9	9	0	8	9						297617	2824	2370	15818	4059	1086	0.385	4	60038	21106	15430	15304	15875	15543	16149	8749	11555	11121	2303	4005	4409	3749	67317	62917	58417	79317	74117	216517	229517	232917	280317	268717	266117	271217	59
100	SBF1	4	0.55	2	9	9	0	8	7						299470	2840	2401	15815	4054	1098	0.387	4	60202	20646	15332	15479	16117	15505	16042	8985	11393	10986	2335	4326	4659	3931	67070	61770	57570	80470	74970	217970	232670	235470	282070	271370	267870	273570	59
100	SBF1	4	0.55	3	9	9	0	9	9						297169	2821	2377	15724	4143	1097	0.389	4	59604	21045	15462	15409	16164	15432	16039	8741	11492	11112	2043	4067	4504	3913	65869	62469	57169	81169	74269	217869	229969	232269	280969	268569	264969	270369	59
100	SBF1	4	0.55	4	9	9	0	8	9						298250	2829	2400	15735	3953	1101	0.389	4	59873	19887	15163	14924	15795	15168	15786	8769	11199	10988	2262	3985	4511	3744	67450	63150	58250	81650	74450	217250	231150	232950	280650	269750	266150	272450	59
100	SBF1	4	0.55	5	9	8	0	9	9						299761	2844	2390	15726	4089	1086	0.382	4	60165	21365	15299	15257	15884	15122	15739	8670	11410	10952	2391	4030	4494	3752	66761	62561	59161	82961	77361	219961	231561	234461	281761	271161	267461	273261	59
100	SBF1	4	0.6	1	8	8	1	8	8					Y	294548	2824	2485	15945	2603	1155	0.409	5	54564	11203	14581	14428	15052	14651	15247	8096	10175	9829	1798	3566	4027	3448	61048	56048	51648	73848	67748	216748	232348	235148	280248	268948	266548	271148	58
100	SBF1	4	0.6	2	8	8	0	8	9					Y	295847	2832	2494	15992	2646	1145	0.404	5	55219	11810	14590	14529	15183	14784	15235	8296	10269	9980	2052	3704	4227	3618	61747	56947	52047	74847	68747	217047	234047	235947	280047	269847	266147	271747	58
100	SBF1	4	0.6	3	8	8	0	8	8					Y	294127	2818	2480	15863	2620	1152	0.409	5	54468	11593	14572	14606	15079	14569	15059	8161	10180	9939	1563	3629	4132	3483	60427	55527	51827	74927	68927	217027	232227	234127	280627	268027	264827	270227	58
100	SBF1	4	0.6	4	9	9	0	9	9						295946	2832	2500	15884	2523	1154	0.407	5	54829	11147	14356	14318	14868	14407	14869	8068	10059	9730	1846	3627	4171	3453	62246	57146	52846	76046	69646	218646	234146	236546	281046	270146	266946	272246	59
100	SBF1	4	0.6	5	8	7	0	8	9					Y	294481	2822	2491	15850	2462	1145	0.406	5	54454	10921	14323	14198	14861	14410	14884	7753	10058	9743	1843	3488	4105	3455	60381	56681	52381	74781	69281	219481	232681	234881	279481	268781	265281	270481	58
100	SBF1	4	0.65	1	8	8	0	8	9					Y	288272	2782	2481	15113	2053	1176	0.423	5	50676	8335	13448	13353	14026	13541	14107	7139	9141	8936	1634	3184	3641	3033	56572	51672	46872	70472	63772	217072	230972	232872	275172	264972	262172	267272	58
100	SBF1	4	0.65	2	9	9	0	8	9						287209	2771	2471	14964	2055	1171	0.423	5	50481	8315	13354	13390	13904	13582	14003	7091	9090	8893	1608	3254	3787	3165	56209	51609	47409	69309	64109	216109	229909	232109	274009	264009	260309	265309	58
100	SBF1	4	0.65	3	8	8	0	8	9					Y	288169	2780	2470	15021	2163	1171	0.421	5	50776	8862	13406	13543	13962	13562	14031	7046	9203	9032	1406	3186	3629	3100	56569	51869	48069	70469	64869	217369	230269	231969	276369	264869	261669	266269	59
100	SBF1	4	0.65	4	9	9	0	9	9						288148	2780	2481	14883	2030	1177	0.423	5	50524	8192	13237	13147	13727	13386	13840	6898	8904	8714	1552	3173	3610	3006	56648	51648	48048	70748	64448	218148	231748	233448	275148	264848	261648	266748	59
100	SBF1	4	0.65	5	8	7	0	8	8					Y	288478	2784	2484	15077	2014	1173	0.421	5	50437	8095	13341	13297	13827	13374	13881	6860	9200	8936	1502	3083	3611	2939	56678	52778	48478	70878	65378	218478	230178	232278	275478	265678	261878	266878	59
100	SBF1	4	0.7	1	8	7	0	8	9					Y	281454	2730	2446	13930	1734	1198	0.439	5	46777	6969	12280	12342	12821	12365	12836	6091	8078	7811	1385	2821	3154	2605	52554	47154	43754	66454	59954	216354	228654	231154	269854	260454	258054	262354	59
100	SBF1	4	0.7	2	9	9	0	8	9						280372	2719	2440	13928	1707	1191	0.438	5	46674	6863	12276	12305	12764	12457	12792	6234	8093	7854	1342	2869	3264	2714	52972	48172	43472	65372	60672	215672	227472	229872	268572	259172	255872	260572	59
100	SBF1	4	0.7	3	8	7	0	8	9					Y	281303	2728	2445	13633	1709	1188	0.435	5	46771	6991	11887	12132	12521	12139	12609	5915	7683	7467	1115	2781	3183	2691	53203	47803	44303	66103	60703	216203	230203	231903	271103	260203	257303	261203	59
100	SBF1	4	0.7	4	9	8	0	8	9						281470	2729	2452	13800	1690	1195	0.438	5	46699	6747	11997	12069	12595	12288	12619	6011	7894	7679	1260	2935	3206	2656	54170	48470	44270	66470	60870	216670	229370	231170	270370	260070	257370	261870	59
100	SBF1	4	0.7	5	9	8	0	8	9						280965	2725	2443	13947	1693	1186	0.435	5	46809	6914	12207	12189	12667	12284	12725	6055	8037	7733	1323	2758	3198	2620	53465	48665	44565	66865	60865	217065	227665	230565	269165	259765	256665	261165	59
100	SBF1	4	0.75	1	8	7	0	8	9					Y	270950	2640	2385	12211	1346	1212	0.459	5	41633	5452	10691	10792	11180	10811	11271	5260	6492	6355	990	2218	2536	2047	48750	42150	39450	62750	55950	212750	225650	226950	261750	252950	250550	254450	59
100	SBF1	4	0.75	2	9	8	0	9	8						269119	2623	2363	12125	1362	1206	0.46	5	41246	5721	10530	10684	11092	10771	11121	5232	6485	6317	1021	2351	2641	2148	48619	42719	39019	60719	55619	212119	223619	225419	259619	251419	247919	252519	59
100	SBF1	4	0.75	3	9	9	0	9	8						268775	2618	2361	12181	1442	1199	0.458	5	41356	5629	10644	10816	11179	10886	11221	5299	6628	6479	874	2324	2704	2185	48175	42475	39075	61375	55575	210975	222775	224275	260275	250975	247775	251975	59
100	SBF1	4	0.75	4	9	9	0	9	9						268792	2619	2366	12047	1342	1205	0.46	5	41067	5432	10563	10666	10952	10753	11084	5153	6384	6259	1039	2260	2577	2087	46892	41192	38392	61592	55192	211592	224192	225592	259992	251592	248892	252792	59
100	SBF1	4	0.75	5	9	8	0	9	8						268774	2619	2364	12064	1322	1201	0.459	5	41161	5527	10470	10597	10958	10610	10942	4930	6392	6235	932	2208	2504	2075	47974	42774	39574	62174	56474	212674	223474	225174	259674	251174	248274	251974	59
100	SBF1	4	0.8	1	8	8	0	8	8				Y		245314	2406	2175	9377	1040	1191	0.495	5	33078	4265	8367	8589	8820	8539	8875	3475	4448	4352	690	1427	1724	1309	38514	31514	30114	53014	46014	201914	211414	212514	238814	232814	230614	233814	59
100	SBF1	4	0.8	2	9	8	0	9	7						246569	2417	2186	9364	1017	1191	0.493	5	33332	4238	8363	8586	8832	8554	8790	3546	4451	4389	682	1455	1693	1346	39269	32069	30269	52569	47569	202269	212669	213369	240169	234169	231969	234769	59
100	SBF1	4	0.8	3	9	8	0	9	8						247821	2428	2200	9446	1004	1191	0.491	5	33495	4101	8381	8710	8862	8565	8790	3643	4550	4418	605	1386	1683	1380	39921	32021	30921	53721	48921	203221	213421	214721	241521	235321	233421	235921	59
100	SBF1	4	0.8	4	9	8	0	9	8						246961	2421	2195	9518	1018	1191	0.492	5	33356	4057	8528	8653	8842	8699	8867	3518	4604	4524	606	1489	1791	1430	39061	31661	30661	53461	47561	203761	212261	213161	241561	234461	231861	234561	59
100	SBF1	4	0.8	5	9	8	0	9	8						247161	2423	2199	9527	967	1194	0.493	5	33507	3966	8446	8695	8888	8592	8824	3349	4495	4391	610	1394	1728	1325	39061	31761	30161	54661	47061	204161	212861	213861	241061	234961	232261	235161	59
100	SBF1	4	0.85	1	9	8	0	9							210955	2084	1894	5708	594	1145	0.549	7	23291	2749	5250	5385	5458	5339	5496	1567	1822	1762	151	517	627	507	27955	22055	20355	41655	37255	184555	192855	193955	209055	205355	203755	205055	60
100	SBF1	4	0.85	2	9	8	0	8							210315	2078	1889	5692	600	1147	0.552	6	23159	2725	5198	5409	5430	5333	5428	1513	1875	1823	161	574	665	496	28215	21915	21015	42815	37215	184615	191515	192315	208215	204415	202515	204615	60
100	SBF1	4	0.85	3	9	6	0	9							210559	2080	1895	5642	553	1140	0.548	6	23081	2585	5111	5358	5354	5297	5389	1430	1791	1738	128	517	614	425	28159	21159	20859	42559	37059	185759	192359	193259	209059	204759	203259	204859	61
100	SBF1	4	0.85	4	8	8	0	8					Y		212893	2102	1905	5756	624	1145	0.545	7	23526	2930	5300	5434	5504	5437	5563	1553	1891	1854	111	500	563	416	28993	22693	21893	43093	37193	186293	193993	194193	211393	207293	205693	207793	61
100	SBF1	4	0.85	5	9	8	0	9							211878	2093	1901	5726	570	1141	0.545	7	23276	2705	5278	5512	5456	5392	5461	1468	1858	1796	133	540	586	457	27578	21078	20878	42578	38078	186778	193578	194578	210078	206478	204778	206078	61
100	SBF1	4	0.9	1	7	5	0	7					Y	Y	162982	1621	1483	3027	266	1001	0.618	7	14045	1446	2829	3024	3056	2972	3022	383	434	403	12	93	71	77	17782	12082	11482	31182	25382	151582	156882	157482	162682	161482	161682	161082	61
100	SBF1	4	0.9	2	8	6	0	8					Y		163065	1621	1489	3049	250	1001	0.618	7	13968	1379	2857	3022	3059	2951	2981	386	442	422	35	104	84	102	17365	12165	11765	31865	26165	152265	156865	157365	162665	161765	161765	161165	61
100	SBF1	4	0.9	3	8	8	0	8					Y		163802	1628	1495	3089	234	997	0.612	7	14105	1397	2905	3051	3089	2989	3016	397	455	432	26	89	92	109	16902	11802	11702	31202	26302	152902	157802	158102	163402	162602	162102	161902	61
100	SBF1	4	0.9	4	7	6	0	7					Y	Y	162551	1616	1480	3001	271	996	0.616	7	13949	1413	2831	3019	3046	2962	3006	354	407	398	18	92	81	74	17751	11451	11451	30751	25451	151951	156851	157051	162251	161351	161251	161151	61
100	SBF1	4	0.9	5	8	7	0	8					Y		162865	1619	1484	2997	252	994	0.614	7	13908	1421	2799	3003	3039	2919	2931	387	410	397	21	107	94	94	17665	11665	11065	30665	26765	151965	157265	157465	162565	161465	161265	161165	61
100	SBF1	4	0.95	2	5	2	2	4							77040	769	718	707	37	522	0.679	11	4019	300	633	720	692	651	689	21	20	20	3	7	3	8	7640	3940	4740	16540	13840	75240	76540	76540	76940	76840	76940	76740	63
100	SBF1	4	0.95	3	3	1	2	3					Y	Y	75936	758	710	676	43	516	0.681	11	3921	278	611	697	661	620	656	15	24	24	5	6	2	4	7436	4036	5036	16636	14336	74236	75336	75336	75736	75736	75836	75836	63
100	SBF1	6	0.5	1	9	9	0	9	9						78263	686	328	4756	6538	145	0.211	0	29011	29408	9416	9328	9834	9235	9656	6485	7960	7751	2241	3367	3365	2938	17963	18063	16263	18663	17863	37963	42063	43063	67663	61763	61063	65063	49
100	SBF1	6	0.5	2	8	8	1	8	7					Y	83027	727	337	5070	6503	142	0.195	0	30811	31290	9973	9835	10062	9309	9881	7099	8361	8077	2337	3657	4005	3011	17127	18127	17627	20127	18327	38927	44627	46227	71627	65727	64127	68427	49
100	SBF1	6	0.5	3	9	8	0	9	8						80784	710	326	4984	6476	153	0.215	0	29885	30537	9894	9689	9956	9318	9963	6451	8129	8053	1766	2967	3470	2939	16984	18484	16884	19584	17184	39984	43884	43784	71184	65384	62884	65384	49
100	SBF1	6	0.5	4	9	9	0	9	9						82658	725	332	5058	6836	154	0.212	0	30994	31435	10030	9751	10544	9534	10064	6851	8438	8202	2836	3590	3754	3159	18258	20058	16458	20858	18158	40858	44158	46058	69358	65358	64158	67458	49
100	SBF1	6	0.5	5	8	8	0	9	6					Y	85370	755	376	5717	6388	179	0.237	0	30791	30346	10296	10265	10881	9749	10081	7103	8876	8578	2024	3539	3965	2964	18270	18570	15770	20370	19370	41870	44670	46570	74370	67370	65070	69870	49
100	SBF1	6	0.55	1	9	9	0	8	9						82038	764	604	8866	2407	291	0.381	0	23622	8965	10082	9702	10268	9851	10155	7063	8560	8197	1781	2946	3223	2808	12338	13738	11638	13138	12138	32038	38338	40938	72338	65338	64138	67038	45
100	SBF1	6	0.55	2	8	8	0	8	7					Y	81994	763	607	8988	2425	290	0.38	0	23840	9072	10039	9748	10422	9898	10252	7523	8525	8124	1846	3300	3531	3147	12694	13594	11294	13594	12294	30494	38794	41694	72294	65194	63794	65894	44
100	SBF1	6	0.55	3	9	9	0	9	8						80629	753	589	8764	2597	293	0.389	0	23277	9310	10171	9851	10514	9935	10251	7154	8673	8320	1535	2892	3137	2917	11729	12729	10529	13029	12029	31129	37229	39029	71829	65129	63629	65229	44
100	SBF1	6	0.55	4	9	8	0	8	7						81014	755	600	8641	2428	293	0.388	0	23165	8629	9889	9310	10086	9506	9823	7121	8256	8046	1680	2859	3257	2781	12014	14514	11214	13814	12414	30214	38514	40014	71414	65014	63214	65814	45
100	SBF1	6	0.55	5	9	9	0	9	9						82911	772	608	8838	2483	295	0.382	0	24004	9541	10060	9621	10258	9581	9963	7231	8538	8139	1850	2846	3210	2779	12611	14311	11911	15011	13111	31911	38811	41111	72911	67411	65311	68111	45
100	SBF1	6	0.6	1	8	8	1	8	8					Y	75989	721	617	8812	1554	319	0.442	0	20537	4634	9253	8848	9376	8920	9286	6609	7766	7460	1429	2621	2959	2702	10189	11789	9589	11489	10089	27489	34989	37089	67589	60989	59589	61489	44
100	SBF1	6	0.6	2	9	8	0	8	9						76512	725	615	8945	1589	307	0.423	0	20886	4968	9429	9043	9549	9171	9377	6854	7909	7649	1583	2723	3127	2833	10312	11712	9612	11312	10612	26912	35212	36712	67612	61312	59212	61612	43
100	SBF1	6	0.6	3	8	8	0	8	8					Y	75796	718	602	8669	1673	309	0.43	0	20566	5449	9272	9020	9424	8977	9211	6729	7777	7557	1210	2603	2909	2723	10296	10996	9396	11496	10696	27096	34996	36496	68196	60996	59496	61196	44
100	SBF1	6	0.6	4	9	9	0	9	7						75033	711	602	8597	1583	307	0.432	0	20394	5000	9108	8643	9105	8726	8989	6552	7616	7305	1456	2683	3100	2658	10033	11933	10033	11733	10733	27233	34533	36733	66433	60133	57833	60633	44
100	SBF1	6	0.6	5	9	9	0	9	9						76170	723	616	8694	1573	312	0.432	0	20581	4834	9056	8756	9283	8762	8963	6436	7780	7526	1485	2423	2956	2663	10370	11870	9570	12070	11170	28570	34770	36670	67470	62070	59370	61770	44
100	SBF1	6	0.65	1	9	7	0	8	8						67624	653	574	8043	1086	321	0.492	0	17565	2849	8100	7713	8309	7826	8133	5832	6809	6642	1344	2348	2662	2403	8124	10024	7324	9524	8224	23624	30324	31724	59524	53824	52524	54424	43
100	SBF1	6	0.65	2	9	9	0	8	5						68278	658	574	8066	1158	314	0.477	0	17820	3113	8189	7909	8398	8028	8159	5810	6900	6743	1251	2468	2845	2541	8478	9778	7478	9278	8678	24278	30678	31878	60678	54078	52278	54178	42
100	SBF1	6	0.65	3	9	9	0	8	9						68208	657	570	7896	1224	315	0.479	0	17677	3342	8038	7923	8263	7895	8103	5769	6886	6751	1075	2295	2493	2409	8708	9208	7608	9408	8708	24208	30808	31808	61508	54608	53808	54608	43
100	SBF1	6	0.65	4	9	9	0	9	8						66828	645	566	7764	1154	311	0.482	0	17321	2820	7978	7571	8058	7690	7955	5558	6676	6502	1227	2293	2570	2300	7828	9728	7428	9228	8028	24028	30228	31428	59128	53528	51828	53628	43
100	SBF1	6	0.65	5	9	8	0	9	8						68990	666	587	8032	1127	319	0.479	0	17732	2780	8094	7831	8245	7750	8020	5597	6923	6734	1142	2175	2535	2236	8390	9590	7790	10190	9190	25290	30990	32290	61590	56190	54190	56090	43
100	SBF1	6	0.7	1	9	9	0	9	5						60780	594	526	7088	867	325	0.547	0	15005	2086	7036	6711	7163	6707	6938	4865	6066	5834	1147	2127	2300	1994	6780	8480	6280	8480	7380	21180	26180	28080	53380	47980	47180	48980	42
100	SBF1	6	0.7	2	9	8	0	9	5						60743	594	525	7096	894	319	0.537	0	15044	2144	7103	6801	7225	6877	6991	5034	6032	5859	1055	2156	2390	2135	6743	8243	6143	7743	7343	20643	26443	27843	53943	47943	46643	48143	42
100	SBF1	6	0.7	3	8	8	0	8	9					Y	59870	585	515	6730	888	316	0.54	0	14582	2188	6650	6579	6883	6447	6664	4693	5767	5565	852	2041	2210	2054	7170	7570	6070	8170	7270	20670	26670	28170	53970	47470	46670	47470	42
100	SBF1	6	0.7	4	9	9	0	9	9						60010	586	519	6855	890	316	0.539	0	14725	2085	6867	6540	6949	6533	6713	4759	5878	5664	993	2208	2307	2036	6710	8210	6310	8310	7410	21010	26310	27910	53410	47310	46310	47710	42
100	SBF1	6	0.7	5	9	8	0	9	7						61853	604	536	7129	897	322	0.533	0	15290	2142	7040	6719	7109	6673	6867	4901	6145	5901	1040	1981	2274	1960	7253	8853	6853	9153	8153	22053	26553	28653	54853	49753	48153	50153	43
100	SBF1	6	0.75	1	9	7	0	8	7						51598	509	459	5923	596	316	0.621	0	11963	1329	5770	5482	5817	5502	5740	4183	4983	4840	787	1623	1816	1517	5398	6998	5298	6698	5598	16598	21598	22798	46198	40998	39998	41498	41
100	SBF1	6	0.75	2	9	8	0	9	8						51074	504	452	5837	600	310	0.615	0	11798	1408	5663	5419	5743	5384	5584	4163	4941	4812	777	1758	1879	1649	5374	6874	5174	6874	5974	16374	21174	22374	45674	40274	39174	40574	41
100	SBF1	6	0.75	3	9	8	0	9	9						52398	516	459	5871	683	311	0.603	0	12180	1630	5780	5616	5871	5466	5639	4238	5037	4897	662	1739	1904	1666	5498	6498	5298	7298	6398	16898	22098	23298	47498	41598	40598	41698	42
100	SBF1	6	0.75	4	9	8	0	9	5						51958	512	456	5822	631	310	0.605	0	11990	1534	5718	5402	5614	5410	5557	4114	4901	4774	843	1742	1947	1624	5258	7058	5858	6958	6158	16958	22158	23358	46358	41358	39858	41558	42
100	SBF1	6	0.75	5	9	8	0	9	7						52032	513	462	5849	577	309	0.602	0	11961	1342	5599	5388	5640	5336	5459	3967	4876	4738	707	1619	1795	1515	5732	7032	5632	7232	6532	17632	22032	23432	47032	41732	40632	42232	42
100	SBF1	6	0.8	1	8	8	1	8	5				Y		40723	404	363	4075	468	274	0.678	0	8463	989	3960	3871	4048	3815	4006	2819	3483	3406	570	1133	1268	1009	4323	4923	3823	5223	4023	13223	17423	18223	36523	32623	32223	33423	42
100	SBF1	6	0.8	2	9	8	0	9	6						41034	407	371	4172	425	273	0.671	0	8560	861	4047	3922	4100	3812	4002	2859	3525	3478	528	1186	1291	1074	4034	4934	3734	5534	4434	13334	17434	17934	37134	32834	32434	33334	42
100	SBF1	6	0.8	3	9	7	0	9	8						39841	395	356	4054	450	267	0.676	0	8365	937	3964	3892	4023	3801	3922	2913	3549	3441	460	1075	1254	1092	3941	4641	3741	5041	4341	12341	16341	17341	36141	32141	31741	32241	41
100	SBF1	6	0.8	4	9	6	0	9	7						40401	401	363	4194	439	273	0.681	0	8449	893	4090	3873	4074	3929	3984	2896	3609	3543	521	1161	1338	1096	3901	5401	4101	5001	4601	13001	16601	17401	36601	32501	31601	32501	41
100	SBF1	6	0.8	5	9	8	0	9	7						40746	404	364	4082	441	273	0.676	0	8465	935	3990	3866	3998	3812	3914	2696	3547	3447	485	1028	1230	994	3946	4846	3946	5246	4546	14146	16946	17946	36946	33346	32146	33246	42
100	SBF1	6	0.85	1	8	8	0	8					Y		22213	221	200	1612	155	163	0.738	0	3665	406	1618	1470	1483	1480	1564	1239	1312	1274	127	375	439	378	1313	2313	2313	2613	1913	5713	11013	11413	21013	19113	18213	18713	43
100	SBF1	6	0.85	2	8	7	0	8					Y		22408	223	200	1657	177	163	0.731	0	3706	433	1639	1584	1551	1556	1554	1183	1402	1372	151	414	439	364	1708	2208	2408	2508	2408	6408	10508	10908	20908	19108	18408	19008	43
100	SBF1	6	0.85	3	9	6	0	9							20780	207	190	1545	101	157	0.758	0	3407	302	1484	1456	1425	1449	1450	1122	1232	1204	108	346	386	293	1380	1680	1880	1880	1780	5480	10080	10480	19680	17780	17080	17880	42
100	SBF1	6	0.85	4	7	7	0	7					Y		22208	221	197	1601	188	160	0.724	0	3647	442	1627	1475	1548	1551	1551	1200	1382	1353	81	333	373	308	1508	2508	2008	2208	2208	6208	10308	10608	21508	19308	18708	19108	43
100	SBF1	6	0.85	5	9	8	0	9							21995	219	199	1651	141	165	0.753	0	3582	358	1639	1597	1525	1560	1579	1189	1390	1345	101	389	353	317	1395	1795	2195	2095	1895	5795	10295	10795	20895	18895	18695	18995	43
100	SBF1	6	0.9	1	7	5	0	6					Y		8522	85	78	394	25	67	0.788	0	972	98	382	395	393	383	389	290	308	284	10	73	47	44	422	322	322	522	422	1822	4622	5022	8322	7622	7922	7722	44
100	SBF1	6	0.9	2	8	6	0	8					Y		8616	86	80	406	27	66	0.767	0	999	75	417	400	410	371	380	304	309	291	35	92	65	80	216	416	216	716	616	2116	4616	5116	8216	7616	7716	7416	43
100	SBF1	6	0.9	3	7	7	0	7					Y	Y	9534	95	88	465	17	73	0.768	0	1110	111	467	456	466	409	422	316	341	323	17	80	66	85	234	434	234	834	734	2734	5334	5534	9334	8534	8434	8234	44
100	SBF1	6	0.9	4	6	5	0	6					Y	Y	8615	86	80	395	27	67	0.779	0	990	75	422	391	396	367	397	275	298	289	16	74	62	51	15	415	315	715	415	2315	4615	4915	8415	7715	7715	7715	43
100	SBF1	6	0.9	5	8	7	0	8					Y		8714	87	82	400	20	68	0.782	0	1012	60	409	399	404	373	376	301	282	269	19	95	69	73	114	314	214	614	614	2014	5014	5214	8514	7614	7714	7614	43
100	SBF1	9	0.5	1	8	8	1	8	8	5	4	5	Y		6938	59	33	813	792	14	0.237	0	3004	2446	1571	1475	1571	1466	1535	1321	1410	1317	725	1225	1109	1025	1138	1438	1138	1538	1338	1938	1738	2238	4338	2538	2838	3238	30
100	SBF1	9	0.5	2	9	9	0	9	8						8673	75	48	1173	948	17	0.227	0	3700	2544	2121	1933	2094	1931	2008	1824	1921	1765	836	1678	1487	1346	1173	1673	1273	1773	1573	2173	1973	2473	5873	2773	3673	3973	29
100	SBF1	9	0.5	3	9	7	0	8	7						7051	61	35	881	739	15	0.246	0	3001	2265	1603	1407	1587	1489	1551	1377	1507	1513	570	1026	1081	1121	1051	1651	1151	1351	1251	1851	1451	1451	4951	3251	2951	2951	29
100	SBF1	9	0.5	4	9	9	0	8	9						7910	68	41	1017	796	16	0.235	0	3322	2318	1757	1656	1794	1661	1627	1565	1571	1614	946	1345	1298	1297	1310	1510	1210	1610	1610	2010	1710	1810	4710	3210	3310	3410	28
100	SBF1	9	0.5	5	7	6	1	8	6					Y	9338	79	44	1141	964	17	0.215	0	4077	3304	2074	1881	2023	1836	1952	1811	1829	1818	829	1356	1613	1382	1538	2138	1738	2438	2038	2538	2538	2538	6338	4438	3438	4038	31
100	SBF1	9	0.55	1	9	8	0	7	9						10483	97	78	1749	445	37	0.381	0	3696	1282	2159	2000	2178	1995	2140	1953	2010	1929	818	1487	1511	1478	983	1383	883	1583	1083	1783	1783	2083	6983	4283	3983	4083	24
100	SBF1	9	0.55	2	8	8	1	7	8					Y	10845	100	82	1950	414	39	0.39	0	3932	1233	2347	2132	2348	2124	2281	2125	2110	1988	947	1719	1691	1650	945	1545	945	1745	1245	1945	2045	2445	7145	4145	3945	3945	24
100	SBF1	9	0.55	3	8	8	1	7	8					Y	10512	97	76	1762	477	36	0.371	0	3799	1422	2222	2005	2204	2050	2166	2069	2069	1992	814	1419	1513	1514	912	1512	1012	1612	1212	1612	1612	2012	7212	4712	4212	4012	25
100	SBF1	9	0.55	4	8	8	0	8	7					Y	9762	90	74	1637	377	36	0.4	0	3406	1174	1997	1801	1998	1812	1865	1846	1776	1707	778	1376	1437	1467	862	1462	862	1562	1362	1562	1762	2062	6362	3962	3662	3362	24
100	SBF1	9	0.55	5	9	7	0	8	8						9771	89	68	1552	486	32	0.36	0	3583	1499	2021	1843	2022	1904	1886	1786	1859	1717	912	1307	1439	1302	971	1471	971	1471	1471	1971	1671	2171	6071	4371	3671	4271	26
100	SBF1	9	0.6	1	7	7	1	7	6	5	5	4	Y	Y	9457	89	77	1643	248	39	0.438	0	3109	686	1856	1715	1854	1681	1816	1694	1676	1634	646	1218	1333	1384	757	1157	757	1357	957	1457	1557	1757	6457	4057	3457	3157	23
100	SBF1	9	0.6	2	8	8	1	7	8					Y	10269	97	83	1840	307	43	0.443	0	3495	815	2112	1979	2110	1979	2043	1949	1871	1800	730	1394	1535	1559	769	1169	769	1269	1069	1469	1769	2069	7069	4269	3569	3469	23
100	SBF1	9	0.6	3	8	8	1	8	8					Y	9472	89	75	1646	308	37	0.416	0	3101	779	1937	1766	1898	1737	1864	1742	1807	1789	532	1271	1369	1382	672	1272	872	1472	1072	1472	1272	1372	6972	3972	3472	3372	23
100	SBF1	9	0.6	4	7	7	2	7	8				Y	Y	9216	87	74	1590	302	38	0.437	0	3066	725	1875	1686	1855	1708	1788	1724	1635	1591	626	1283	1398	1391	616	1216	716	1216	1016	1316	1616	1816	6316	3616	3216	3016	23
100	SBF1	9	0.6	5	8	7	0	8	9					Y	9215	86	68	1468	404	34	0.395	0	3130	1114	1807	1742	1835	1760	1750	1638	1687	1650	782	1079	1265	1309	815	1115	815	1115	1115	1615	1415	1615	5815	4415	3615	3415	24
100	SBF1	9	0.65	1	7	7	1	7	3				Y	Y	8262	79	70	1446	176	39	0.494	0	2565	425	1587	1482	1585	1481	1564	1425	1494	1476	558	1034	1120	1166	562	862	562	962	662	1262	1062	1162	5562	3462	2962	2862	22
100	SBF1	9	0.65	2	8	7	0	7	8				Y		9045	87	76	1611	239	41	0.471	0	2862	516	1833	1723	1813	1682	1728	1605	1621	1618	539	1256	1367	1289	445	845	545	1045	845	1345	1445	1445	6445	3445	2945	3245	22
100	SBF1	9	0.65	3	8	8	1	8	7					Y	8163	78	70	1461	165	38	0.487	0	2546	390	1609	1474	1570	1433	1555	1441	1520	1502	508	1057	1165	1093	463	963	663	1163	763	1163	963	1063	5863	3263	2763	3063	22
100	SBF1	9	0.65	4	8	7	0	8	8					Y	8313	80	70	1413	206	40	0.5	0	2557	497	1584	1454	1582	1450	1515	1451	1462	1444	555	1061	1177	1126	513	913	513	1013	813	1113	1113	1213	5613	3313	2813	2913	21
100	SBF1	9	0.65	5	7	7	1	7	7				Y	Y	7396	71	62	1257	178	34	0.479	0	2236	411	1418	1305	1398	1323	1371	1271	1261	1212	524	888	994	996	396	796	496	796	596	1096	1096	1296	4896	3096	2696	2696	22
100	SBF1	9	0.7	1	8	7	1	7	5	6	4	3		Y	7421	72	65	1250	136	40	0.556	0	2168	311	1351	1278	1349	1245	1328	1189	1268	1252	492	927	981	956	421	621	421	821	521	1121	921	1021	4921	2821	2521	2621	21
100	SBF1	9	0.7	2	7	7	0	7	9				Y	Y	7811	76	69	1379	139	42	0.553	0	2299	308	1501	1423	1481	1350	1431	1331	1359	1359	417	1055	1102	1047	311	611	411	911	611	1111	1111	1111	5611	2711	2511	2711	21
100	SBF1	9	0.7	3	8	8	0	8	6					Y	7096	69	61	1183	170	37	0.536	0	2045	330	1336	1260	1297	1160	1262	1148	1257	1257	341	953	997	928	296	596	496	996	596	1096	796	796	5396	2496	2296	2496	21
100	SBF1	9	0.7	4	8	7	1	8	8					Y	7304	71	64	1259	144	38	0.535	0	2102	293	1386	1240	1366	1261	1281	1200	1262	1262	453	1052	1028	970	304	804	404	804	704	1104	1004	1004	5004	2304	2404	2504	20
100	SBF1	9	0.7	5	8	7	0	7	7					Y	6804	66	58	1124	165	34	0.515	0	1980	331	1272	1159	1252	1177	1158	1069	1187	1157	443	846	897	850	304	704	404	704	704	1204	804	904	4604	2604	2404	2604	21
100	SBF1	9	0.75	1	7	7	1	7	1				Y	Y	5694	56	52	947	45	38	0.679	0	1518	159	957	918	955	851	934	854	920	920	314	706	781	715	294	394	294	694	394	794	594	594	3894	1994	1594	1794	19
100	SBF1	9	0.75	2	8	8	1	8	3				Y		6109	60	56	1044	60	40	0.667	0	1663	158	1087	1009	1067	936	1017	988	991	991	313	844	883	781	209	509	309	809	509	709	809	809	4309	1809	1609	2009	19
100	SBF1	9	0.75	3	9	7	0	9	4						6020	59	56	1051	44	37	0.627	0	1621	134	1078	1002	1021	926	995	981	1043	1043	275	837	837	734	220	520	520	820	620	720	520	520	4520	1720	1720	2120	20
100	SBF1	9	0.75	4	8	8	1	8					Y		5790	57	54	994	48	37	0.649	0	1565	95	1025	974	1005	900	955	912	970	970	331	777	792	723	190	390	290	690	490	790	590	590	3990	1790	1690	1890	19
100	SBF1	9	0.75	5	6	6	2	7					Y		5082	50	47	840	34	34	0.68	0	1314	107	857	804	837	786	782	763	818	792	272	621	658	574	182	382	282	482	482	682	482	582	3482	1782	1582	1882	20
100	SBF1	9	0.8	1	8	8	1	8	2	7	7	0	Y		4248	42	40	679	31	30	0.714	0	1081	82	693	666	694	646	652	621	656	656	295	527	570	552	148	248	148	348	348	548	448	448	2648	1248	1048	1148	17
100	SBF1	9	0.8	2	9	8	0	8							4554	45	42	718	34	34	0.756	0	1148	124	735	691	715	711	691	679	662	662	256	557	586	582	154	354	254	254	354	454	654	654	3154	1354	1254	1254	18
100	SBF1	9	0.8	3	8	7	0	7					Y		4675	46	44	775	37	32	0.696	0	1200	97	795	772	756	692	756	718	791	791	237	526	640	575	175	275	375	575	375	575	275	275	3275	1775	1275	1575	19
100	SBF1	9	0.8	4	7	6	1	7					Y	Y	4322	43	43	742	0	32	0.744	0	1098	0	725	678	705	649	665	664	709	709	232	520	557	559	122	322	222	422	422	422	322	322	3022	1422	1222	1222	18
100	SBF1	9	0.8	5	7	7	2	7					Y	Y	4147	41	39	654	28	29	0.707	0	1023	75	665	616	645	618	645	571	647	647	181	483	543	485	147	347	247	347	247	647	347	347	3047	1347	1047	1347	19
100	SBF1	9	0.85	1	8	8	1	8					Y		1901	19	18	250	17	17	0.895	0	391	24	250	210	267	267	267	214	260	260	76	183	208	192	101	301	1	1	1	301	101	101	1401	601	501	601	17
100	SBF1	9	0.85	2	8	6	1	8					Y		1906	19	18	239	17	15	0.789	0	385	24	256	237	256	256	236	218	249	249	53	183	197	145	6	106	6	6	106	206	106	106	1506	606	506	906	18
100	SBF1	9	0.85	3	8	5	1	7					Y		1801	18	18	238	0	15	0.833	0	368	0	221	238	238	238	218	217	221	221	40	184	183	166	101	1	1	1	101	101	201	201	1501	401	501	601	17
100	SBF1	9	0.85	4	7	6	1	7					Y		1501	15	15	200	0	14	0.933	0	299	0	183	158	200	200	200	183	193	193	45	146	154	140	101	201	1	1	1	101	101	101	1201	401	401	501	17
100	SBF1	9	0.85	5	9	7	0	9							2006	20	20	262	0	16	0.8	0	418	0	262	247	246	262	262	171	245	245	42	197	189	193	6	106	106	6	6	506	206	206	1706	506	606	606	18
100	SBF1	9	0.9	2	7	6	0	7		8	5	0	Y		701	7	7	70	0	6	0.857	0	103	0	70	70	70	70	70	70	63	63	13	70	39	39	1	1	1	1	1	1	101	101	601	1	301	301	16
100	SBF1	9	0.9	3	8	3	0	8					Y		600	6	6	60	0	6	1	0	94	0	60	60	60	60	60	60	60	60	11	50	29	40	0	0	0	0	0	0	0	0	500	100	300	200	15
100	SBF1	9	0.9	4	3	2	0	3							701	7	7	67	0	6	0.857	0	100	0	67	67	67	67	67	67	60	60	10	57	26	26	1	1	1	1	1	1	101	101	601	101	401	401	20
100	SBF1	9	0.9	5	7	5	1	7					Y		701	7	7	66	0	6	0.857	0	108	0	66	66	66	66	66	66	59	59	13	59	46	39	1	1	1	1	1	1	101	101	601	101	201	301	16
50	NOT1	4	0.5	1	7	6	2	7	7					Y	58680	947	49	113	7219	31	0.033	4	29787	43694	3456	3700	3611	3295	3541	3104	4681	4761	1915	3588	3282	2212	35730	35680	36180	37980	35680	41430	34930	34880	49830	38830	40580	46780	66
50	NOT1	4	0.5	2	7	6	1	4	7					Y	60665	976	56	121	7562	29	0.03	6	30950	45414	3252	3652	3806	3592	3653	3249	4792	4887	1800	4028	3814	2394	39315	38515	37665	38315	37715	42465	36465	36815	51615	39365	39965	48065	66
50	NOT1	4	0.5	3	7	6	1	5	6					Y	58976	950	64	115	6891	36	0.038	0	29374	43395	3296	3146	3386	3241	3529	3036	4451	4128	1736	3852	3339	2176	36076	37176	36426	37726	36376	41726	35926	37826	49876	37076	39876	46626	66
50	NOT1	4	0.5	4	7	6	0	5	7					Y	59749	965	66	135	6662	26	0.027	2	29126	43398	3113	3171	3064	3008	3085	2801	4090	4144	1624	3615	3170	1989	36949	36799	37599	37699	36649	42399	37199	37449	50999	38399	40649	48249	67
50	NOT1	4	0.5	5	8	7	0		8						60742	973	56	94	7378	31	0.032	5	30546	45344	3252	3588	3546	3258	3535	3083	4719	4527	1864	3863	3777	2569	38092	37692	37292	39692	37292	42892	37492	38442	51642	39142	40192	46642	66
50	NOT1	4	0.55	1	8	8	1	8	8					Y	92296	1675	707	1520	4923	364	0.217	36	26073	32942	3869	3857	3936	3398	3623	1974	4076	4180	900	2419	2139	1528	34146	34296	33446	40696	38546	71146	65546	65046	84546	70946	74196	79196	62
50	NOT1	4	0.55	2	9	9	0	9	9						90128	1637	692	1487	4810	363	0.222	33	24901	31767	3603	3788	3932	3606	3598	2045	3894	3854	765	2317	2188	1572	33078	31528	31228	39428	36528	69478	64828	65878	82478	70278	71478	77978	62
50	NOT1	4	0.55	3	8	7	1	8	8					Y	90372	1643	686	1456	4710	346	0.211	26	25086	31860	3552	3694	3666	3448	3591	2017	3884	3817	750	2254	2068	1240	33522	33122	32822	39722	37722	69622	63722	64922	82572	70072	71672	79172	62
50	NOT1	4	0.55	4	8	8	0	7	8					Y	92136	1674	713	1559	5066	369	0.22	32	25660	32356	4002	3941	4138	3713	3902	2160	4318	4293	958	2248	2040	1511	33986	33786	31986	40036	37036	71036	64786	65086	83586	71436	74386	80286	62
50	NOT1	4	0.55	5	8	6	0	8	7					Y	90162	1638	679	1549	4660	348	0.212	38	25030	31956	3667	3672	3857	3407	3579	2019	3924	4078	814	2107	2174	1429	33162	32612	31062	39412	36662	69162	63912	63362	83162	70462	71962	78662	62
50	NOT1	4	0.6	1	9	9	0	8	7						88415	1681	1122	2378	2129	578	0.344	49	16035	13390	3135	3090	3226	2946	3136	1350	2498	2551	527	1285	1145	811	22015	21615	20065	28215	25365	70765	69465	69065	83215	74965	77665	80415	60
50	NOT1	4	0.6	2	9	8	0	8	9						86400	1643	1088	2347	2135	576	0.351	52	15886	13476	3145	3053	3236	3155	3134	1394	2441	2415	476	1200	1211	853	21450	21000	19800	25550	23750	69050	68250	68350	81800	73900	75300	78400	60
50	NOT1	4	0.6	3	9	8	0	8	9						87113	1656	1119	2360	2253	580	0.35	50	15871	13050	3145	3082	3166	2997	3216	1368	2647	2623	547	1356	1308	971	21913	21563	20313	26963	24563	70013	68213	68163	81863	73863	76113	78763	60
50	NOT1	4	0.6	4	8	6	0	8	8					Y	86680	1649	1084	2302	2218	563	0.341	51	16211	13661	3098	3095	3069	3076	3198	1426	2575	2522	632	1314	1129	928	22480	21830	21280	26730	24080	69180	67230	67480	81030	73130	75630	77480	60
50	NOT1	4	0.6	5	9	8	0	8	7						87937	1667	1076	2356	2517	556	0.334	49	16793	14821	3227	3245	3307	3223	3273	1520	2888	2908	482	1461	1314	915	23537	22837	21637	28137	26037	69887	67087	66837	83387	73987	75787	79587	60
50	NOT1	4	0.65	1	8	8	1	8	7				Y		86404	1677	1298	2593	1123	695	0.414	59	12268	5925	2742	2684	2738	2682	2778	1011	1859	1836	463	960	886	674	17004	17354	15604	21854	19954	71454	71004	71154	82054	76404	78004	80054	59
50	NOT1	4	0.65	2	9	8	0	8	8						87231	1692	1312	2646	1138	704	0.416	60	12536	6180	2747	2784	2856	2831	2929	1087	1882	1847	383	968	868	680	17831	17231	15681	21731	19631	71781	71831	71981	83231	77131	78581	80681	59
50	NOT1	4	0.65	3	8	7	0	8	8				Y		87638	1699	1311	2634	1184	702	0.413	59	12547	6311	2817	2792	2821	2793	2835	1052	1986	1915	440	989	886	657	17688	17638	16138	21988	20588	72338	71638	71938	83488	77038	78738	80938	59
50	NOT1	4	0.65	4	8	7	0	8	8				Y		86908	1686	1298	2591	1293	696	0.413	59	12647	6302	2803	2794	2797	2817	2968	1124	1978	1945	520	979	862	714	17758	17708	16258	22108	19708	71208	71058	71308	82208	76858	78208	80008	59
50	NOT1	4	0.65	5	8	7	0	8	8				Y		86554	1679	1300	2619	1082	693	0.413	57	12244	5912	2760	2687	2811	2708	2732	1021	1905	1869	364	862	843	671	16654	17254	15354	21704	20104	71104	71154	71304	83004	76954	78104	80154	59
50	NOT1	4	0.7	1	8	7	0	8	7				Y		86333	1683	1329	2561	945	716	0.425	60	11496	4676	2634	2587	2676	2553	2679	899	1753	1716	300	810	747	571	15783	16283	14433	21383	18683	71983	71433	71933	82883	77283	78683	80483	59
50	NOT1	4	0.7	2	8	8	1	8	8				Y		85747	1674	1341	2629	877	728	0.435	60	11428	4219	2632	2682	2740	2679	2757	935	1695	1631	345	819	714	619	15697	15497	13847	20247	17897	71147	71497	71947	82247	76647	78347	79897	59
50	NOT1	4	0.7	3	8	7	1	8	7				Y		86438	1686	1346	2637	850	725	0.43	62	11463	4397	2585	2582	2667	2595	2656	880	1750	1686	302	803	734	599	15988	16038	14388	20788	18988	72288	71788	72138	83088	77538	78438	80338	59
50	NOT1	4	0.7	4	8	7	0	8	7				Y		86351	1684	1335	2582	947	721	0.428	61	11529	4699	2580	2615	2702	2632	2698	914	1780	1715	360	798	715	554	16301	16301	14451	20751	18351	71601	71451	71801	82601	77501	78751	80401	59
50	NOT1	4	0.7	5	8	7	0	8	8				Y		85822	1674	1334	2560	859	718	0.429	61	11354	4335	2559	2512	2585	2541	2619	896	1646	1579	297	750	768	597	15622	16272	14272	20872	18422	71222	71672	72022	82422	77072	78022	79672	59
50	NOT1	4	0.75	1	8	6	0	8	7				Y		82404	1619	1337	2335	538	754	0.466	63	9670	2713	2205	2166	2260	2165	2241	630	1270	1274	229	635	540	416	13454	13704	11904	18654	16154	70354	70504	70854	79554	74854	76354	77454	60
50	NOT1	4	0.75	2	8	7	0	8	8				Y		82962	1629	1340	2331	605	758	0.465	64	9881	2930	2252	2262	2286	2277	2329	692	1275	1241	235	603	533	450	13512	13512	12362	18212	16112	70062	71112	71362	80262	75612	76762	77912	59
50	NOT1	4	0.75	3	7	7	1	8	8				Y	Y	82502	1621	1329	2360	585	751	0.463	63	9858	2868	2205	2177	2228	2214	2250	697	1327	1294	221	643	540	479	13902	14052	12602	18852	16452	69802	70102	70452	79802	74752	76152	77102	60
50	NOT1	4	0.75	4	8	7	0	8	7				Y		82691	1624	1336	2380	555	754	0.464	63	9885	2918	2258	2270	2315	2297	2322	673	1311	1287	233	561	524	406	13691	13791	12291	18291	16241	69891	70591	70941	79791	75341	76391	77641	59
50	NOT1	4	0.75	5	8	8	1	8	8				Y		82481	1621	1337	2336	561	749	0.462	63	9780	2753	2252	2160	2230	2271	2279	670	1274	1240	215	598	526	448	13331	14131	12481	18081	16381	69981	70431	70831	79581	75081	76331	77331	60
50	NOT1	4	0.8	1	8	7	0	8	7				Y		78688	1553	1308	2051	380	763	0.491	66	8515	1945	1944	1874	1957	1871	1937	496	963	958	198	447	412	331	11388	11938	10088	16888	14188	67938	68788	68988	76238	73088	73688	74538	60
50	NOT1	4	0.8	2	8	6	0	8	7				Y		78606	1551	1301	2081	414	757	0.488	64	8546	2020	1994	1947	2004	1974	2015	530	999	985	164	416	391	337	11506	11856	10256	16406	14006	67256	68556	68756	76456	73006	73656	74456	60
50	NOT1	4	0.8	3	8	7	0	8	8				Y		78340	1546	1297	2071	401	760	0.492	65	8476	2009	1926	1864	1963	1934	1944	519	1013	997	174	436	413	351	11790	12140	10290	16340	14390	67540	68190	68290	76090	72440	73240	73890	60
50	NOT1	4	0.8	4	8	6	0	8	7				Y		79192	1562	1309	2023	420	765	0.49	67	8539	2114	1907	1878	1941	1898	1918	542	957	947	151	446	386	299	12142	12442	10842	16942	14642	68042	69042	69242	76942	73042	73892	75142	60
50	NOT1	4	0.8	5	8	7	0	8	8				Y		78640	1552	1306	2082	407	763	0.492	65	8499	1945	1919	1904	1968	1942	1991	539	1020	1004	158	470	434	348	11990	12090	10440	16890	14390	67740	68390	68590	76490	72640	73340	74290	60
50	NOT1	4	0.85	1	8	6	0	8	6				Y		69403	1378	1187	1348	218	750	0.544	73	6045	1049	1325	1300	1365	1308	1322	268	465	462	90	186	200	118	8253	8653	6853	13803	11103	61303	63103	63403	67853	66203	66153	67253	60
50	NOT1	4	0.85	2	9	6	0	9	6						69645	1382	1186	1316	204	752	0.544	72	6022	1122	1249	1259	1312	1261	1267	269	443	440	73	201	198	123	8645	8495	6945	13945	11395	61495	63495	63745	68295	66295	66395	67395	60
50	NOT1	4	0.85	3	8	7	0	8	6				Y		70164	1392	1200	1379	204	755	0.542	73	6134	1093	1306	1305	1359	1317	1326	278	466	461	81	196	187	134	8814	8814	7164	13814	11564	62164	63614	63964	68564	66764	67064	67814	60
50	NOT1	4	0.85	4	8	6	0	8	4				Y		70065	1391	1199	1423	205	761	0.547	73	6101	1088	1323	1335	1397	1340	1366	292	477	484	96	226	212	164	8765	8815	7065	13865	11315	62215	63665	63915	68615	66565	67015	67565	60
50	NOT1	4	0.85	5	9	6	0	8	6						69522	1380	1194	1343	208	752	0.545	73	6018	1015	1301	1302	1350	1294	1323	265	443	445	82	177	186	111	8372	8522	6772	13722	11072	61872	63272	63522	68172	66222	66372	67322	60
50	NOT1	4	0.9	1	6	3	0	6	5				Y		60950	1214	1053	814	143	706	0.582	82	4235	669	806	813	840	814	834	113	196	194	23	90	73	56	6350	6800	5300	11800	9150	55500	57450	57600	60250	58900	59250	59650	61
50	NOT1	4	0.9	2	6	5	0	5	2					Y	60900	1213	1048	821	141	705	0.581	81	4249	696	820	832	860	827	834	123	190	192	20	88	67	58	6150	6600	5050	11350	9550	55500	57500	57550	60250	58900	59300	59650	61
50	NOT1	4	0.9	3	5	4	0	8	6				Y	Y	60149	1198	1035	830	144	695	0.58	83	4169	676	830	824	865	834	854	141	207	201	29	78	78	84	6199	6499	4999	11199	8849	54799	56549	56799	59399	58399	58449	58549	61
50	NOT1	4	0.9	4	8	5	0	8	3					Y	60544	1206	1051	840	127	699	0.58	82	4213	606	809	822	866	816	838	118	204	210	34	111	76	78	6344	6644	4894	11844	9344	55144	57044	57044	59794	58294	58944	59044	61
50	NOT1	4	0.9	5	5	3	1	5	3				Y	Y	60397	1203	1042	833	137	693	0.576	82	4196	651	833	839	867	840	855	108	187	189	18	73	73	59	5997	6597	4947	11297	8947	55247	57047	57097	59797	58547	58747	59097	61
50	NOT1	4	0.95	1	4	2	0	4	3				Y	Y	36206	723	628	185	42	453	0.627	94	1250	186	186	204	213	196	192	19	14	14	2	5	8	8	3606	3106	2356	7606	6506	34156	35256	35256	35906	35556	35756	35806	62
50	NOT1	4	0.95	2	4	2	0	3	4					Y	35806	715	625	173	37	444	0.621	94	1248	170	183	194	197	186	184	14	14	14	2	2	4	5	2956	3256	2406	7506	5806	33856	34906	34906	35506	35306	35456	35456	62
50	NOT1	4	0.95	3	5	4	0	4	5						35497	709	611	193	44	442	0.623	94	1240	205	201	222	225	212	205	21	22	22	2	4	7	3	3247	2747	2347	7397	5797	33397	34547	34547	35247	34947	35047	35247	62
50	NOT1	4	0.95	4	4	3	0	4	4					Y	35851	716	626	185	35	453	0.633	94	1255	176	183	204	205	192	189	14	13	13	2	5	8	7	3551	2901	2351	7951	5601	33901	35001	35001	35551	35201	35351	35501	62
50	NOT1	4	0.95	5	5	4	0	5	5						35899	717	628	182	37	451	0.629	94	1286	171	194	203	209	193	194	20	13	13	2	5	5	2	3049	3199	2199	7499	5499	33849	34999	34999	35599	35249	35499	35649	62
50	NOT1	6	0.5	1	8	7	1	3	9						16173	253	7	31	3373	3	0.012	0	9340	13116	2069	2339	2260	2025	2096	1763	2351	2425	1191	1862	1732	1164	7573	6873	7173	7923	7623	10073	8873	8523	12423	10073	10223	12473	56
50	NOT1	6	0.5	2	7	7	0		7					Y	15885	247	2	22	3527	1	0.004	0	9431	13272	1958	2259	2340	1989	2118	1782	2536	2717	1023	2160	2024	1236	7985	7485	7235	8135	7885	9885	8535	7835	12785	9085	9385	12285	56
50	NOT1	6	0.5	3	7	6	1	4	6					Y	15742	243	5	19	3223	1	0.004	0	8696	12628	1982	1997	2078	2048	2122	1770	2340	2115	882	1959	1792	1134	7342	7042	7142	7142	7342	9742	8342	9442	12942	9142	9992	12092	57
50	NOT1	6	0.5	4	8	7	1		8					Y	14611	229	8	37	2777	3	0.013	0	8186	11692	1813	1814	1758	1522	1798	1391	1831	1818	834	1659	1480	1004	6361	6111	6411	7411	6461	9161	8661	8711	11811	8811	9561	11161	57
50	NOT1	6	0.5	5	7	6	1		7						17042	264	4	22	3444	3	0.011	0	9843	14159	1947	2211	2158	1938	2174	1720	2471	2410	1111	1989	1959	1361	8192	7492	7842	8842	7742	10992	9392	9792	13442	10192	10192	12692	57
50	NOT1	6	0.55	1	9	9	0	8	7						23142	411	131	605	2163	59	0.144	2	7996	10151	2312	2129	2193	2030	2162	1090	2007	2036	496	1111	1076	716	4542	5392	4842	6042	5542	14092	13792	13342	19792	16242	16792	19292	50
50	NOT1	6	0.55	2	9	8	0	9	9						22898	405	125	661	2227	53	0.131	2	8184	10341	2172	2213	2317	2240	2160	1180	1979	2042	391	1122	1071	863	5448	5798	5198	5698	5598	13798	13848	13248	19698	16098	16548	18348	50
50	NOT1	6	0.55	3	8	8	1	8	8					Y	21554	382	113	569	1892	48	0.126	1	7340	9519	2101	2046	2001	1981	2048	1177	1702	1719	413	874	815	505	4254	4404	4304	4954	4504	12404	13204	13204	18154	15804	15954	18304	50
50	NOT1	6	0.55	4	9	9	0	8	8						23939	425	120	684	2325	52	0.122	2	8460	10695	2503	2359	2498	2293	2311	1261	2179	2169	635	1019	952	766	5139	5939	5089	5989	5839	13839	13489	13539	19989	17189	18289	19739	50
50	NOT1	6	0.55	5	9	7	0	8	7						22832	406	127	684	1984	57	0.14	3	7865	9948	2184	2057	2191	1952	2033	1247	1833	2037	459	974	1106	782	4932	5532	4832	6232	5282	13032	13932	12682	19732	16132	16082	18482	49
50	NOT1	6	0.6	1	9	9	0	8	8						19115	358	204	974	925	95	0.265	4	4681	4088	1674	1581	1664	1569	1649	927	1398	1426	381	576	563	419	2415	3315	2415	3265	2715	9215	10765	10415	16165	14565	15215	16365	46
50	NOT1	6	0.6	2	9	8	0	8	8						19773	369	203	951	1034	94	0.255	4	4908	4448	1790	1560	1732	1664	1609	986	1418	1387	300	655	669	478	2423	3623	2673	3123	3173	9773	11573	11473	17173	14973	15473	16773	47
50	NOT1	6	0.6	3	9	8	0	8	8						19733	366	196	942	1058	95	0.26	3	5102	4859	1697	1623	1703	1637	1688	1030	1423	1374	428	683	736	520	3033	3583	2933	3433	3183	9383	11483	11533	16483	14783	15133	16633	47
50	NOT1	6	0.6	4	8	8	1	8	6				Y		20111	375	188	924	1115	83	0.221	3	5182	4969	1782	1728	1733	1672	1743	1037	1478	1470	405	639	602	453	2811	3511	2861	3361	3061	9561	11511	11211	17211	15111	16011	17061	46
50	NOT1	6	0.6	5	8	8	1	8	8					Y	19916	370	194	980	1104	91	0.246	4	5085	4887	1837	1696	1764	1705	1717	1030	1523	1521	366	739	703	490	2666	3516	2966	3466	3316	9816	11216	10966	17116	14616	15316	16716	46
50	NOT1	6	0.65	1	8	6	0	8	7				Y		16401	314	209	963	538	107	0.341	4	3500	2186	1324	1273	1311	1252	1285	794	1108	1074	328	506	504	397	1701	2201	1601	2351	2101	7101	8801	9201	13701	12451	12851	13751	44
50	NOT1	6	0.65	2	8	8	1	8	8				Y		17149	329	227	1062	559	113	0.343	4	3711	2131	1457	1377	1453	1387	1451	838	1147	1119	289	523	487	402	1549	2299	1599	2299	1849	7399	9649	9699	14499	12999	13599	14449	44
50	NOT1	6	0.65	3	8	7	0	8	6				Y		17669	337	218	966	644	110	0.326	4	3823	2598	1430	1395	1397	1373	1391	787	1182	1102	366	540	503	359	1919	2519	2019	2369	2119	8119	9869	10219	14669	13169	13869	15069	45
50	NOT1	6	0.65	4	8	8	0	8	7				Y		17220	329	213	966	661	104	0.316	3	3710	2433	1426	1356	1361	1336	1418	880	1236	1174	356	541	503	391	1820	2520	1970	2470	2020	7220	9420	9820	14420	13170	13320	14570	44
50	NOT1	6	0.65	5	9	7	0	8	9						17050	326	216	996	558	105	0.322	3	3578	2230	1364	1263	1357	1276	1318	777	1150	1113	295	501	539	420	1750	2600	1900	2450	2150	7650	9450	9650	14550	12950	12950	14100	45
50	NOT1	6	0.7	1	8	8	0	8	5				Y		15768	305	213	942	464	111	0.364	4	3139	1674	1263	1217	1257	1176	1234	670	1044	1018	231	418	432	338	1368	1818	1368	2068	1668	7018	8518	8768	13468	12318	12368	13318	44
50	NOT1	6	0.7	2	8	8	0	8	8				Y		15933	309	226	1034	438	119	0.385	4	3234	1428	1351	1300	1332	1243	1301	716	1092	1029	278	451	421	370	1233	1833	1383	1983	1633	6683	8533	8983	13533	12133	12583	13383	43
50	NOT1	6	0.7	3	8	7	0	8	7				Y		15696	304	216	951	428	112	0.368	4	3095	1542	1223	1178	1217	1170	1229	692	1044	968	250	452	405	326	1496	1946	1546	1946	1596	6646	8446	8896	13246	11846	12396	13296	44
50	NOT1	6	0.7	4	8	7	0	8	7				Y		15811	306	210	913	464	107	0.35	4	3145	1730	1245	1190	1272	1190	1223	693	1051	975	247	408	389	293	1361	1911	1261	1811	1561	6411	8511	8911	13561	12311	12461	13461	44
50	NOT1	6	0.7	5	8	8	1	8	8				Y		15488	300	214	939	400	111	0.37	4	3020	1405	1196	1153	1181	1134	1173	653	973	923	225	411	443	326	1388	1888	1438	1888	1588	6588	8638	8838	13238	11838	11938	12938	44
50	NOT1	6	0.75	1	8	7	0	8	7				Y		13336	262	200	826	255	116	0.443	4	2326	823	974	911	971	868	920	469	802	800	171	344	308	246	936	1536	936	1736	1286	5586	7036	7386	11486	10336	10786	11286	43
50	NOT1	6	0.75	2	8	6	0	8	8				Y		13861	272	210	834	265	120	0.441	4	2501	875	996	955	982	930	974	506	795	760	174	332	299	259	911	1511	1061	1561	1161	5511	7661	8061	12061	10711	11161	11711	43
50	NOT1	6	0.75	3	8	8	1	8	8				Y		13387	263	203	773	246	113	0.43	4	2355	779	922	868	897	849	901	495	748	711	184	316	256	227	937	1487	1087	1537	1087	5287	7337	7687	11387	10337	10937	11437	43
50	NOT1	6	0.75	4	8	7	1	8	7				Y		13891	272	206	835	272	111	0.408	4	2455	903	993	971	1017	960	989	531	822	792	177	291	303	213	1041	1491	891	1441	1191	5441	7591	7941	12041	10991	11291	11991	43
50	NOT1	6	0.75	5	8	6	0	8	8				Y		13141	258	197	796	260	111	0.43	4	2311	840	974	886	945	905	925	485	773	737	170	329	312	248	841	1541	941	1391	1141	5391	7191	7391	11191	10091	10391	11041	43
50	NOT1	6	0.8	1	8	6	0	8	8				Y		11324	224	181	638	156	105	0.469	4	1801	431	734	661	710	635	661	346	582	575	158	279	264	209	624	1224	724	1274	1024	4474	6274	6374	9674	8774	8974	9524	43
50	NOT1	6	0.8	2	8	7	0	8	8				Y		11685	231	188	680	172	111	0.481	4	1908	462	782	723	765	712	738	387	614	583	130	252	258	210	635	1235	785	1235	985	4235	6385	6685	10185	9185	9335	9885	43
50	NOT1	6	0.8	3	8	7	0	8	8				Y		11441	226	181	598	169	106	0.469	4	1811	484	707	650	691	661	669	373	560	531	149	245	229	166	641	1191	741	1091	891	4291	6391	6641	9791	8841	9191	9841	43
50	NOT1	6	0.8	4	8	7	0	8	7				Y		11312	223	174	557	189	102	0.457	4	1751	556	688	622	682	638	654	408	536	516	122	235	217	162	662	1262	662	1112	912	3962	6312	6562	9762	8812	9162	9812	43
50	NOT1	6	0.8	5	8	7	0	8	8				Y		11238	222	179	643	173	107	0.482	4	1803	458	732	674	728	682	709	406	608	582	134	263	268	187	738	1288	738	1188	938	4138	6038	6188	9688	8638	8838	9538	42
50	NOT1	6	0.85	1	8	4	0	8	5				Y		8015	159	131	346	84	82	0.516	4	998	213	407	361	393	371	383	212	304	306	81	128	138	74	365	765	415	815	565	2565	4415	4515	6965	6365	6415	7115	42
50	NOT1	6	0.85	2	9	4	0	8	6						7928	157	129	333	72	80	0.51	4	987	208	386	333	371	356	364	219	280	278	64	125	124	72	328	778	378	678	528	2278	4528	4628	6978	6378	6428	6978	42
50	NOT1	6	0.85	3	8	4	0	8	6				Y		8029	159	131	331	78	79	0.497	4	993	219	382	343	376	367	364	219	281	271	74	129	129	74	379	729	379	629	529	2529	4529	4779	6879	6379	6429	7129	42
50	NOT1	6	0.85	4	8	4	0	8	6				Y		7965	158	132	351	71	84	0.532	4	980	187	399	376	401	366	379	226	275	281	82	138	145	99	315	565	265	815	515	2515	4615	4715	6965	6315	6365	6915	42
50	NOT1	6	0.85	5	8	5	0	8	6				Y		7925	157	129	331	78	83	0.529	4	975	216	381	352	382	351	369	222	278	275	74	124	135	68	375	675	325	775	525	2525	4475	4625	6925	6275	6275	7075	42
50	NOT1	6	0.9	1	9	4	0	5	3						5065	101	83	129	40	59	0.584	4	465	92	161	141	161	146	149	83	116	114	21	55	52	33	165	365	115	415	315	1265	3115	3165	4565	4065	4165	4565	43
50	NOT1	6	0.9	2	8	4	0	5	2						4970	99	83	136	30	55	0.556	4	451	73	163	148	163	149	152	90	116	116	18	45	43	29	120	270	70	370	270	1220	3020	3020	4520	4070	4120	4520	42
50	NOT1	6	0.9	3	9	5	0	8	3						5066	101	82	157	39	54	0.535	4	484	100	179	155	178	169	172	109	130	127	27	54	64	61	266	516	216	466	366	1266	2966	3016	4466	4116	4016	4216	42
50	NOT1	6	0.9	4	8	5	0	7	3					Y	5170	103	86	157	29	57	0.553	4	484	75	173	154	178	164	165	88	129	131	30	67	53	53	220	420	120	420	370	1320	3120	3120	4670	4070	4370	4470	43
50	NOT1	6	0.9	5	6	3	0	6	4				Y		4969	99	81	131	36	55	0.556	4	440	86	160	149	164	148	153	90	120	121	13	36	44	33	169	269	69	369	269	1169	3019	2969	4619	4169	4219	4469	43
50	NOT1	6	0.95	1	3	2	0	3	2					Y	1703	34	27	11	3	20	0.588	4	62	17	14	14	14	14	14	12	5	5	2	1	2	2	53	3	3	53	53	253	1153	1153	1453	1403	1503	1553	42
50	NOT1	6	0.95	2	3	1	0	3	3					Y	1803	36	30	14	4	23	0.639	4	72	15	18	18	18	18	18	11	10	10	2	1	2	2	53	3	3	53	53	303	1153	1153	1553	1553	1603	1653	42
50	NOT1	6	0.95	3	5	2	0	2	3						2053	41	36	22	3	27	0.659	4	93	12	25	25	25	25	25	18	15	15	2	4	5	1	53	3	3	53	53	353	1353	1353	1803	1703	1753	1953	42
50	NOT1	6	0.95	4	5	1	0	3	4						1752	35	29	9	3	22	0.629	4	68	15	12	12	12	12	12	10	5	5	2	1	2	2	52	2	2	52	52	352	1202	1202	1502	1402	1502	1602	42
50	NOT1	6	0.95	5	5	3	0	4	3						1953	39	31	15	5	23	0.59	4	85	22	20	20	20	20	20	17	9	9	2	4	5	1	53	3	3	53	53	303	1353	1353	1703	1603	1653	1853	42
50	NOT1	9	0.5	1	4	2	1		4	4	3	1			987	15	1	9	294	0	0	0	606	787	267	258	294	208	278	243	263	272	202	232	163	172	287	337	287	387	287	437	337	337	537	437	537	537	40
50	NOT1	9	0.5	2	5	2	3		5				Y		854	13	1	9	254	1	0.077	0	515	725	178	263	263	228	263	184	221	263	126	207	160	117	354	204	204	304	204	404	304	204	554	304	404	604	39
50	NOT1	9	0.5	3	4	3	1	3	4				Y	Y	726	11	1	9	223	1	0.091	0	455	603	128	190	232	203	215	144	225	177	138	154	224	157	326	226	176	226	226	376	226	276	426	376	226	376	39
50	NOT1	9	0.5	4	8	3	0		7						333	5	0	0	87	0	0	0	170	254	87	87	87	87	87	57	87	74	56	74	44	39	83	83	83	83	83	133	83	133	183	133	183	233	37
50	NOT1	9	0.5	5	6	6	1		5						681	10	1	5	193	1	0.1	0	416	563	185	140	198	198	130	157	147	193	76	160	145	139	231	281	181	181	331	281	331	231	481	281	281	331	41
50	NOT1	9	0.55	1	7	4	1	7	6					Y	1753	31	15	109	173	8	0.258	0	619	673	255	250	279	273	273	238	258	271	144	150	183	180	303	353	253	253	253	453	353	303	853	903	703	803	27
50	NOT1	9	0.55	2	8	7	0	8	6						1635	29	18	124	113	7	0.241	0	514	464	226	222	205	224	199	162	231	209	117	161	181	120	235	235	335	285	385	485	285	385	835	685	585	885	28
50	NOT1	9	0.55	3	7	7	1	7	7				Y	Y	2023	36	14	113	220	8	0.222	0	745	843	333	302	283	320	312	289	322	297	185	212	233	156	223	323	423	273	323	473	373	473	1023	873	773	1123	27
50	NOT1	9	0.55	4	9	9	0	7	8						1793	32	12	91	255	8	0.25	0	683	771	336	281	281	301	320	214	345	300	144	204	267	211	243	393	393	343	293	693	243	443	993	843	643	843	29
50	NOT1	9	0.55	5	8	7	0	8	3						1670	30	15	116	195	8	0.267	0	575	592	300	276	276	311	263	213	310	310	131	163	230	193	220	270	270	170	320	570	220	220	870	870	570	870	27
50	NOT1	9	0.6	1	9	8	0	8	6	7	7	1			1903	36	21	151	148	12	0.333	0	503	393	299	266	266	290	290	248	284	285	171	199	220	153	103	203	203	153	153	403	253	253	803	753	553	953	20
50	NOT1	9	0.6	2	9	8	0	8	7						2064	39	25	191	158	13	0.333	0	575	381	349	272	313	324	328	259	343	325	161	249	279	196	114	314	214	164	214	564	214	314	1014	714	614	1014	22
50	NOT1	9	0.6	3	9	8	0	8	5						2109	40	27	214	142	14	0.35	0	603	369	339	310	321	356	324	282	337	319	189	233	279	196	159	259	209	109	259	459	259	309	959	809	609	1059	21
50	NOT1	9	0.6	4	9	7	0	7	3						2066	39	25	190	145	13	0.333	0	586	395	335	315	315	335	314	278	316	301	176	221	238	156	116	166	166	116	216	416	266	366	1016	766	716	1116	21
50	NOT1	9	0.6	5	9	8	0	8	4						2107	40	26	199	130	13	0.325	0	576	349	329	309	309	329	308	258	303	295	184	203	232	190	107	157	157	107	207	457	257	307	957	857	707	1007	20
50	NOT1	9	0.65	1	8	5	1	8	7				Y		2235	43	29	230	112	16	0.372	0	566	283	342	307	307	333	321	239	314	315	199	249	279	177	85	185	185	135	185	635	285	285	935	785	635	1135	20
50	NOT1	9	0.65	2	8	7	1	8	7				Y		2168	42	30	221	93	17	0.405	0	534	220	314	299	299	314	293	227	295	277	177	206	240	188	68	118	118	68	168	568	218	318	968	818	668	1018	19
50	NOT1	9	0.65	3	8	7	1	8	8				Y		2131	41	27	203	102	16	0.39	0	534	281	305	290	283	305	284	219	286	260	190	201	243	159	81	131	181	81	181	581	231	381	831	831	631	1081	20
50	NOT1	9	0.65	4	8	7	1	8	4				Y		2288	44	29	221	139	16	0.364	0	606	313	360	325	325	360	339	292	341	326	214	236	259	191	88	188	188	88	188	488	238	338	938	888	738	1138	20
50	NOT1	9	0.65	5	9	8	0	8	8						2125	41	30	227	83	16	0.39	0	548	217	310	310	310	310	289	233	304	296	181	186	209	158	75	75	75	75	175	475	175	225	925	875	725	1025	19
50	NOT1	9	0.7	1	8	5	1	8	6	6	5	3	Y		1947	38	28	205	64	16	0.421	0	459	157	269	251	251	260	248	176	241	242	151	205	228	152	47	97	97	97	147	597	247	247	797	647	497	947	19
50	NOT1	9	0.7	2	8	7	1	8	8				Y		2106	41	31	229	68	17	0.415	0	506	164	297	297	289	297	276	201	278	260	176	181	233	154	56	56	106	56	156	606	206	306	906	856	606	1106	19
50	NOT1	9	0.7	3	8	7	1	7	8				Y		1952	38	27	196	68	16	0.421	0	456	178	264	249	242	264	243	183	245	230	149	190	216	149	52	102	152	52	152	552	202	302	802	702	552	952	19
50	NOT1	9	0.7	4	8	7	0	8	8				Y		1890	37	28	211	43	16	0.432	0	442	129	254	254	254	254	233	177	248	233	168	176	213	136	40	40	40	40	140	490	140	240	690	690	490	890	17
50	NOT1	9	0.7	5	9	8	0	8	8						2001	39	28	195	72	16	0.41	0	472	177	253	267	253	267	246	190	261	239	167	165	192	117	101	51	101	51	151	501	151	301	801	801	651	1051	19
50	NOT1	9	0.75	1	8	7	0	8	7				Y		1570	31	22	149	45	15	0.484	0	319	117	185	185	194	185	173	105	179	180	99	159	162	95	70	70	20	70	120	570	170	170	720	420	370	770	18
50	NOT1	9	0.75	2	9	8	0	8	8						1692	33	24	149	60	15	0.455	0	353	144	209	209	201	209	188	133	203	193	119	136	150	94	42	42	92	42	142	492	142	192	742	642	542	942	19
50	NOT1	9	0.75	3	8	7	0	8	9				Y		1631	32	22	141	52	15	0.469	0	338	133	193	193	186	193	172	113	187	172	107	147	150	90	31	31	81	31	131	531	131	231	681	531	481	831	19
50	NOT1	9	0.75	4	8	7	1	8	7				Y		1637	32	24	169	35	14	0.438	0	351	109	204	204	204	204	183	147	198	191	136	144	171	96	37	37	37	37	137	387	137	187	587	587	437	837	17
50	NOT1	9	0.75	5	8	7	1	8	9				Y		1732	34	24	154	53	16	0.471	0	371	146	207	207	207	207	186	140	201	179	107	161	155	99	32	32	32	32	132	432	132	282	782	532	532	882	18
50	NOT1	9	0.8	1	9	7	0	8	7	9	8	0			1414	28	21	141	31	14	0.5	0	279	77	172	172	172	163	151	89	157	166	105	142	134	72	14	14	14	64	114	514	164	114	514	364	414	764	18
50	NOT1	9	0.8	2	8	7	0	9	8				Y		1521	30	23	142	24	15	0.5	0	289	82	166	166	158	166	145	90	160	150	93	113	134	68	21	21	71	21	121	471	121	171	671	571	471	871	19
50	NOT1	9	0.8	3	8	7	0	8	7				Y		1369	27	19	115	36	13	0.481	0	267	96	151	151	144	151	142	99	145	130	91	115	122	75	19	19	69	19	69	369	119	219	519	419	369	669	17
50	NOT1	9	0.8	4	8	7	0	8	7				Y		1267	25	19	114	21	13	0.52	0	239	60	135	135	135	135	126	99	129	129	83	106	107	64	17	17	17	17	67	267	117	117	467	367	367	667	16
50	NOT1	9	0.8	5	8	7	0	8	7				Y		1476	29	20	119	40	14	0.483	0	289	118	159	159	159	159	150	113	153	138	79	119	120	78	26	26	26	26	76	326	126	226	676	476	476	726	18
50	NOT1	9	0.85	1	8	6	1	8	3				Y		857	17	13	63	8	10	0.588	0	132	35	71	71	71	71	62	44	65	65	48	54	58	36	7	7	7	7	57	207	107	107	257	257	257	407	16
50	NOT1	9	0.85	2	8	4	0	7	3				Y		914	18	14	62	8	11	0.611	0	135	35	70	70	70	70	70	43	64	64	28	55	50	18	14	14	14	14	14	214	114	114	414	264	364	564	19
50	NOT1	9	0.85	3	8	5	0	6	4				Y		907	18	14	65	8	10	0.556	0	134	35	73	73	67	73	64	33	67	67	29	58	60	40	7	7	57	7	57	307	107	107	407	257	257	407	18
50	NOT1	9	0.85	4	8	6	0	9	2				Y		958	19	15	83	8	11	0.579	0	153	35	81	91	91	91	82	54	68	78	60	80	82	53	58	8	8	8	58	258	208	158	308	208	208	408	16
50	NOT1	9	0.85	5	8	7	0	8	4				Y		757	15	11	49	8	9	0.6	0	108	35	57	57	57	57	57	46	51	51	42	46	48	34	7	7	7	7	7	107	107	107	207	207	207	307	14
50	NOT1	9	0.9	1	4	3	0	5	4	6	5	4			453	9	7	23	3	6	0.667	0	48	11	26	26	26	26	26	19	26	26	15	19	20	8	3	3	3	3	3	53	3	3	153	153	103	253	13
50	NOT1	9	0.9	2	6	2	0	5					Y		450	9	8	27	1	7	0.778	0	51	1	28	28	28	28	28	21	23	23	12	23	21	13	0	0	0	0	0	50	50	50	200	100	100	200	13
50	NOT1	9	0.9	3	6	3	1	6	4				Y		553	11	9	26	3	8	0.727	0	61	11	29	29	29	29	29	29	21	21	17	20	21	20	3	3	3	3	3	3	103	103	203	203	153	203	14
50	NOT1	9	0.9	4	7	6	1	7						Y	400	8	7	26	1	5	0.625	0	48	1	27	27	27	27	27	13	27	27	23	26	27	26	0	0	0	0	0	100	0	0	100	50	0	50	6
50	NOT1	9	0.9	5	4	3	0	6						Y	400	8	7	22	1	5	0.625	0	40	1	23	23	23	23	23	16	20	20	9	15	23	22	0	0	0	0	0	50	50	50	200	100	0	50	10
50	NOT1	9	0.95	1	3	2	0	2						Y	150	3	2	1	1	2	0.667	0	4	1	2	2	2	2	2	2	2	2	1	1	2	1	0	0	0	0	0	0	0	0	50	50	0	50	8
50	NOT1	9	0.95	2	2	1	0	1						Y	150	3	2	1	1	2	0.667	0	4	1	2	2	2	2	2	2	2	2	1	1	2	1	0	0	0	0	0	0	0	0	50	50	0	50	8
50	NOT1	9	0.95	3	5	4	0	4							200	4	3	4	1	3	0.75	0	8	1	5	5	5	5	5	5	5	5	1	4	5	1	0	0	0	0	0	0	0	0	100	50	0	100	10
50	NOT1	9	0.95	4	4	1	0	1						Y	150	3	2	1	1	2	0.667	0	4	1	2	2	2	2	2	2	2	2	1	1	2	1	0	0	0	0	0	0	0	0	50	50	0	50	8
50	NOT1	9	0.95	5	5	3	0	4							200	4	3	4	1	3	0.75	0	8	1	5	5	5	5	5	5	5	5	1	4	5	1	0	0	0	0	0	0	0	0	100	50	0	100	10
50	SBF1	4	0.5	1	8	8	0	8	8					Y	80017	1299	91	238	9943	59	0.045	1	40033	58636	5129	5549	5518	4808	5395	4826	6399	6348	2877	4166	3957	3266	46767	46117	44717	48367	46917	52067	48967	48867	65967	58067	59567	63017	65
50	SBF1	4	0.5	2	8	7	1	8	8						81653	1320	99	300	9589	51	0.039	0	39917	59053	5131	5310	5363	4867	5122	5111	6142	5945	2494	3526	3758	3032	47553	47403	46003	50203	48803	51403	50303	51253	68153	61703	60353	64753	66
50	SBF1	4	0.5	3	8	7	0	5	8					Y	85574	1379	102	269	10237	59	0.043	1	42713	62740	5292	5406	5867	5329	5378	5005	6377	6478	2956	3938	3838	3317	50924	50474	48474	51324	50174	56074	52074	52424	70724	64024	65074	68524	66
50	SBF1	4	0.5	4	8	7	1	8	7						84844	1366	96	202	9449	55	0.04	4	41317	61878	4786	4958	5322	4704	4883	4421	5836	5588	2572	3609	3647	2901	50644	50294	48644	51594	51244	56694	51444	53194	69844	64094	63744	68044	66
50	SBF1	4	0.5	5	9	7	0	8	8						85439	1384	115	307	9987	65	0.047	3	42111	61912	5321	5710	5880	4983	5531	5208	6366	6417	2609	3860	3462	2875	50539	48339	47889	52639	50289	54289	52239	52589	70889	63789	66239	70189	66
50	SBF1	4	0.55	1	9	8	0	7	9						137825	2547	1375	3769	6043	859	0.337	20	36322	38658	6588	7280	7402	6491	6550	4026	5863	5743	1287	2289	2261	1952	42175	38425	37275	50625	48775	97775	98975	100375	126225	119575	118275	121775	60
50	SBF1	4	0.55	2	9	8	0	9	9						138023	2565	1426	3938	5545	866	0.338	22	35922	36515	6552	6845	7010	6286	6537	3736	5579	5427	1179	2294	2346	1907	40823	38323	36473	50373	47123	98623	101973	102673	127573	118273	118323	122473	60
50	SBF1	4	0.55	3	9	8	0	8	9						138154	2554	1374	3546	5902	836	0.327	20	36130	38866	6293	6755	6981	6139	6508	3523	5640	5538	1127	2215	2204	1914	43154	38154	36554	49754	47754	100604	102254	103104	127654	119804	119354	122204	60
50	SBF1	4	0.55	4	9	9	0	9	8						136410	2526	1365	3744	5920	831	0.329	19	35858	37886	6661	7028	7098	6451	6808	3887	5613	5625	1244	2511	2289	1891	41610	37610	36160	48510	45860	97410	99710	100760	125710	116660	117560	121260	60
50	SBF1	4	0.55	5	8	8	0	9	8					Y	135634	2509	1348	3635	5844	823	0.328	19	35730	38051	6451	6913	6722	6140	6519	3639	5525	5530	1172	2276	2568	1711	42134	37884	36984	49334	46634	95834	98784	100034	124834	116984	114584	120934	60
50	SBF1	4	0.6	1	9	9	0	8	9						140795	2712	2137	5642	2296	1313	0.484	30	26211	13268	5995	6112	6271	6049	6173	3108	4305	4242	798	1508	1713	1477	30045	27095	25795	37895	34945	104195	110145	111545	132645	127595	125845	127795	58
50	SBF1	4	0.6	2	9	9	0	8	9						141101	2722	2144	5832	2241	1323	0.486	31	26346	12794	6147	6374	6499	6246	6338	3067	4401	4306	778	1573	1734	1352	29451	26251	25201	37451	33701	104051	110751	110801	133401	127201	126201	129101	58
50	SBF1	4	0.6	3	9	8	0	8	9						140498	2706	2137	5600	2273	1302	0.481	29	26005	13042	5845	6147	6294	6093	6190	3072	4341	4199	828	1520	1718	1420	30198	26398	24948	37048	34298	104598	110748	111598	132648	127348	125598	127998	58
50	SBF1	4	0.6	4	8	7	0	8	9					Y	139559	2692	2121	5681	2179	1286	0.478	29	26128	12556	6087	6229	6340	6139	6241	3153	4236	4102	733	1667	1602	1353	28759	25359	24259	36209	33909	103909	109659	110959	131709	125009	125609	126909	58
50	SBF1	4	0.6	5	8	7	0	8	9					Y	141299	2723	2132	5595	2311	1312	0.482	29	26180	13374	6092	6266	6334	6006	6193	3058	4310	4254	760	1479	1660	1363	30049	26099	24949	38249	34849	105049	110849	111799	133599	127649	127099	129099	58
50	SBF1	4	0.65	1	9	9	0	8	9						137801	2696	2360	6066	1035	1469	0.545	34	22160	4451	5533	5660	5803	5594	5766	2771	3708	3623	619	1286	1397	1281	25551	21901	20151	31951	29551	103701	110001	111101	131101	126651	125451	126851	58
50	SBF1	4	0.65	2	9	9	0	9	9						138958	2718	2377	6163	1054	1478	0.544	33	22316	4400	5646	5783	5915	5772	6011	2755	3775	3644	654	1314	1399	1214	25208	22058	20208	32008	29008	104958	111458	112808	132058	127458	126708	128308	58
50	SBF1	4	0.65	3	9	9	0	8	9						138839	2716	2382	6060	1055	1476	0.543	33	22321	4456	5524	5686	5802	5714	5891	2857	3651	3554	605	1379	1409	1215	25439	22239	20889	31889	29589	104339	111589	112439	132339	126839	126239	128489	58
50	SBF1	4	0.65	4	8	8	1	8	9					Y	138686	2713	2381	6183	1028	1471	0.542	33	22411	4374	5791	5805	5916	5799	6007	2943	3735	3633	617	1379	1386	1175	24636	21886	20336	31086	28686	104136	111186	112486	132186	126686	126336	128086	58
50	SBF1	4	0.65	5	8	8	0	8	9					Y	138046	2703	2378	6028	1025	1475	0.546	34	21967	4166	5589	5741	5824	5594	5805	2752	3614	3508	611	1234	1362	1142	25046	21346	20046	31446	28996	104346	110946	112146	131296	126846	125746	127396	58
50	SBF1	4	0.7	1	8	8	0	8	7					Y	135687	2665	2361	5803	884	1496	0.561	36	20864	3376	5209	5338	5489	5335	5468	2593	3395	3328	561	1223	1311	1184	24187	20437	18887	30437	27837	103087	109387	110437	129637	124937	123987	125237	58
50	SBF1	4	0.7	2	8	7	1	8	9					Y	136537	2682	2369	5793	902	1505	0.561	34	20971	3567	5240	5347	5526	5335	5559	2531	3350	3253	527	1211	1282	1088	23987	20887	19287	30887	27987	103937	110537	111587	130687	125537	124987	126537	58
50	SBF1	4	0.7	3	8	7	0	8	9					Y	136485	2681	2375	5880	919	1504	0.561	34	21104	3522	5313	5450	5544	5484	5653	2670	3430	3342	548	1248	1368	1185	24235	20935	19885	30335	27785	103635	110085	110935	130485	125285	124485	126185	58
50	SBF1	4	0.7	4	8	7	1	7	8					Y	137121	2693	2382	5828	892	1504	0.558	34	21278	3589	5336	5360	5463	5393	5562	2635	3347	3248	537	1277	1333	1083	24171	21021	19821	30271	28021	104521	111021	112171	131021	125471	125171	126771	58
50	SBF1	4	0.7	5	9	8	0	9	9						135605	2664	2362	5717	926	1499	0.563	35	20689	3406	5281	5394	5514	5249	5518	2593	3285	3212	539	1180	1299	1115	23605	20055	18755	30155	27055	103305	110005	111055	129505	124905	124105	125555	58
50	SBF1	4	0.75	1	8	7	0	8	7					Y	131407	2596	2316	5311	733	1533	0.591	38	18864	2609	4724	4789	4968	4831	4985	2271	2959	2914	460	1026	1159	993	22307	18957	17457	29307	26107	101507	107257	108007	126207	121657	120607	122257	58
50	SBF1	4	0.75	2	8	7	1	8	7					Y	131219	2592	2313	5260	719	1535	0.592	37	18741	2619	4688	4777	4984	4787	4958	2271	2943	2861	436	1003	1133	897	21969	18669	17319	29119	25819	101169	107119	108169	126169	121619	120819	122719	58
50	SBF1	4	0.75	3	8	8	1	8	8					Y	131409	2594	2311	5264	757	1535	0.592	36	18838	2756	4752	4825	4979	4865	5063	2297	2926	2852	449	1028	1139	933	22109	19009	17509	28809	25559	101359	107509	108259	126159	121309	120709	122559	58
50	SBF1	4	0.75	4	9	6	0	8	8						131470	2597	2323	5349	734	1532	0.59	37	18947	2584	4848	4840	4945	4855	5038	2304	2932	2879	400	1048	1162	912	22070	19020	18070	28470	25720	101520	107520	108220	126670	121220	120670	122520	58
50	SBF1	4	0.75	5	8	7	0	8	9					Y	131039	2589	2317	5207	723	1532	0.592	36	18670	2528	4700	4754	4915	4680	4948	2204	2900	2824	435	981	1089	882	22239	18689	17589	29389	25389	101589	106939	108039	125739	121189	120539	122289	58
50	SBF1	4	0.8	1	8	7	0	7	7					Y	125491	2487	2228	4594	600	1540	0.619	39	16508	2098	4073	4162	4317	4204	4293	1843	2417	2386	309	839	958	824	20141	16941	15441	27141	24191	99041	104191	104691	121641	117141	116091	117391	58
50	SBF1	4	0.8	2	9	7	0	8	8						125314	2482	2219	4561	570	1532	0.617	39	16384	2183	4084	4140	4317	4087	4299	1852	2425	2371	332	859	885	793	19564	16814	15164	27764	23714	98664	104264	104864	121264	116764	116564	117264	58
50	SBF1	4	0.8	3	8	6	1	7	7					Y	125905	2493	2235	4579	578	1536	0.616	39	16540	2106	4118	4110	4256	4162	4360	1824	2350	2296	335	847	959	777	19805	17105	15955	27105	23805	99405	105055	105605	121655	117255	116255	118005	58
50	SBF1	4	0.8	4	9	6	0	8	8						124587	2469	2216	4578	599	1529	0.619	39	16378	2101	4160	4160	4288	4148	4362	1866	2379	2339	298	841	927	697	19237	16587	15637	26937	22937	98587	103887	104287	120837	115987	115237	117087	58
50	SBF1	4	0.8	5	9	8	0	9	8						125173	2480	2226	4533	563	1525	0.615	39	16453	2104	4078	4133	4246	4058	4303	1802	2341	2290	266	752	882	692	19523	16523	15623	27573	23423	98473	104173	104873	121223	117023	115773	117473	58
50	SBF1	4	0.85	1	7	7	1	7	9				Y	Y	110191	2193	1983	2879	333	1440	0.657	42	11622	1266	2656	2705	2760	2694	2773	850	1089	1067	112	352	384	325	14841	11691	11141	21541	19541	92691	97341	97691	108041	105191	104641	105641	59
50	SBF1	4	0.85	2	8	7	0	7	7					Y	109516	2180	1969	2923	332	1435	0.658	42	11530	1272	2672	2737	2798	2706	2799	840	1148	1124	110	380	429	324	14466	11816	10566	21666	18916	92516	96666	97066	107466	104566	103766	104966	59
50	SBF1	4	0.85	3	7	7	1	7	8				Y	Y	110767	2204	1993	2915	328	1432	0.65	42	11658	1276	2642	2733	2821	2704	2806	839	1104	1081	107	396	389	327	15317	11617	10667	22267	19217	93917	97817	98317	108767	105567	105217	106117	59
50	SBF1	4	0.85	4	7	6	2	7	8				Y	Y	109653	2182	1967	2858	357	1424	0.653	42	11522	1311	2677	2711	2802	2657	2762	811	1116	1083	111	334	372	264	14303	11303	10303	21803	18603	92953	97053	97703	107753	105253	104353	105453	59
50	SBF1	4	0.85	5	8	6	1	8	9					Y	109899	2187	1975	2901	346	1427	0.652	43	11546	1278	2630	2712	2799	2647	2782	828	1110	1078	129	354	402	290	14699	11599	10549	21899	18749	92799	97149	97749	107799	104999	104299	105699	59
50	SBF1	4	0.9	1	8	7	0	8	5					Y	92246	1839	1675	1688	161	1262	0.686	50	7592	759	1571	1645	1690	1586	1602	325	425	429	52	123	93	72	10496	7096	6546	17446	15046	81996	85746	85746	90996	89946	89896	90346	60
50	SBF1	4	0.9	2	9	6	0	9	2						93594	1866	1697	1720	171	1281	0.686	50	7765	755	1581	1674	1708	1615	1662	335	424	421	49	106	120	80	10944	7894	7144	17694	15294	83044	86844	87144	92394	91544	91144	91544	60
50	SBF1	4	0.9	3	7	6	0	7	4				Y	Y	92629	1847	1679	1665	160	1274	0.69	51	7657	764	1520	1619	1652	1572	1591	333	435	429	36	111	114	93	10479	7279	6729	18029	15279	82279	86029	86179	91729	90679	90329	90529	60
50	SBF1	4	0.9	4	7	6	0	7	5				Y	Y	92575	1846	1683	1663	159	1273	0.69	50	7648	738	1550	1638	1661	1542	1584	285	398	394	47	91	96	91	10275	7325	6875	18175	15175	82625	86075	86375	91325	90575	90225	90275	60
50	SBF1	4	0.9	5	8	5	0	8	5					Y	92318	1841	1681	1702	159	1275	0.693	51	7654	712	1574	1658	1690	1604	1630	323	418	417	42	112	118	91	10668	7318	6718	17418	14618	81818	85918	86018	91318	90318	89818	90368	60
50	SBF1	4	0.95	1	6	4	0	6						Y	48787	975	898	330	32	694	0.712	82	1985	172	278	337	317	310	318	49	51	51	4	15	8	6	6687	3037	3187	11187	8237	45237	46987	47137	48487	48187	48287	48387	62
50	SBF1	4	0.95	2	7	4	1	7					Y	Y	47835	956	876	333	33	679	0.71	81	1930	176	283	338	332	315	324	49	47	47	7	9	11	8	6185	3035	2935	10785	8035	44335	46185	46235	47535	47385	47285	47335	62
50	SBF1	4	0.95	3	7	4	2	7						Y	48283	965	882	316	29	689	0.714	82	1971	186	278	327	311	285	304	43	37	37	6	10	3	7	5883	2733	3083	10983	8883	44883	46733	46883	47983	47833	47933	47833	62
50	SBF1	4	0.95	4	8	4	1	7	2					Y	48081	961	882	333	29	689	0.717	81	1955	181	285	344	323	309	322	50	50	50	9	15	11	10	6531	2631	3181	10931	8431	44531	46331	46481	47781	47531	47631	47581	62
50	SBF1	4	0.95	5	6	4	0	7							48740	974	891	320	35	694	0.713	82	2003	194	281	332	322	314	311	45	44	46	5	10	8	7	6290	2840	2790	10890	8890	45290	46990	47140	48490	48240	48290	48340	62
50	SBF1	6	0.5	1	9	8	0	8	9						24268	386	24	145	4894	18	0.047	0	13616	19052	3223	3588	3605	2863	3489	2680	3414	3609	1671	2237	2306	1964	10368	9768	9468	11868	10368	14368	13318	12468	18718	16518	16468	17718	55
50	SBF1	6	0.5	2	8	8	1	6	7					Y	23463	369	26	170	4557	12	0.033	0	13014	18343	3119	3288	3062	3069	3238	2865	3180	3048	1533	2001	2075	1720	9913	9763	9963	10663	10013	12763	13063	13363	18213	16463	16313	17563	56
50	SBF1	6	0.5	3	8	8	0	3	8					Y	24623	386	16	99	4886	13	0.034	0	13941	19581	3300	3384	3571	3267	3158	2780	3085	3210	1785	2249	2144	1950	10723	10223	9723	11173	11123	14123	14773	14023	18673	16673	17173	18273	56
50	SBF1	6	0.5	4	7	7	1	5	5				Y		23235	363	14	91	4195	10	0.028	0	12634	18405	2915	3027	3192	2769	2820	2314	2784	2593	1388	1887	1951	1438	9735	9535	9135	10685	10135	13635	12935	13935	18035	16235	15935	17935	56
50	SBF1	6	0.5	5	8	7	1	6	6					Y	23680	374	23	148	4919	13	0.035	0	13398	18672	3369	3453	3648	3050	3333	3086	3540	3583	1463	2164	1998	1803	10280	10130	9330	11330	10930	12680	11980	12330	18630	16580	17180	17780	56
50	SBF1	6	0.55	1	8	8	0	8	8					Y	39674	723	330	1986	3018	219	0.303	1	12934	13628	4295	4444	4518	4144	4110	2711	3550	3370	823	1364	1320	1212	7474	6774	6124	7974	8174	19374	20274	22224	34424	31574	31224	32124	47
50	SBF1	6	0.55	2	9	9	0	9	9						38932	715	339	2067	2746	227	0.317	0	12562	12561	4150	4145	4211	3870	4012	2559	3445	3362	763	1459	1460	1219	6682	6882	6532	8032	7332	18932	20882	20982	33632	30032	29832	31832	47
50	SBF1	6	0.55	3	9	9	0	8	9						37740	689	296	1840	2874	191	0.277	0	12346	13292	3893	4009	4198	3785	3951	2407	3367	3280	682	1346	1356	1240	7390	7140	5940	7840	7440	19340	19990	20890	33340	29540	28990	30290	48
50	SBF1	6	0.55	4	9	9	0	9	9						38167	698	314	1968	2806	210	0.301	0	12493	13071	4162	4134	4303	3946	4160	2658	3266	3245	854	1535	1378	1242	6667	6967	5667	7717	6817	18067	20617	21267	32967	28617	29767	30967	47
50	SBF1	6	0.55	5	8	8	1	8	8					Y	39547	723	330	1921	2740	215	0.297	1	12726	13263	4095	4135	4081	3712	3931	2353	3177	3219	757	1288	1510	1024	6347	6547	6797	8397	7397	19397	21747	22147	34147	31447	30297	33097	47
50	SBF1	6	0.6	1	8	7	0	8	9					Y	36588	698	503	2952	1189	328	0.47	1	9419	5231	3601	3554	3664	3565	3641	2441	2982	2965	606	1086	1199	1132	4988	5288	4738	5288	4888	14588	18038	18538	31788	29488	28438	29038	44
50	SBF1	6	0.6	2	8	8	0	8	9					Y	38109	728	522	3066	1229	344	0.473	0	9748	5337	3810	3775	3950	3710	3757	2447	3176	3081	547	1130	1194	986	4809	5059	4059	5509	5209	15859	18409	18959	33709	30209	30009	31459	44
50	SBF1	6	0.6	3	9	9	0	7	9						36133	691	498	2920	1242	334	0.483	0	9167	4978	3512	3607	3777	3580	3666	2455	3150	3012	657	1107	1130	1029	5383	5233	4133	5183	4883	14333	16833	17983	31533	28783	28433	29333	44
50	SBF1	6	0.6	4	8	8	1	8	7					Y	36685	701	502	2982	1200	334	0.476	0	9440	5112	3812	3707	3801	3686	3745	2553	3047	2936	522	1158	1093	964	4135	4785	4135	4785	4735	14335	17835	18785	32535	28685	29335	29785	44
50	SBF1	6	0.6	5	8	8	0	8	8					Y	36430	697	500	2910	1277	330	0.473	1	9403	5069	3759	3700	3715	3533	3628	2405	3157	3120	564	1042	1176	988	4230	4930	4530	5530	5080	14580	17030	17580	32130	29080	28880	29980	44
50	SBF1	6	0.65	1	8	6	1	8	9					Y	33180	649	549	3102	561	377	0.581	2	7497	1615	3239	3189	3297	3123	3261	2221	2772	2711	493	937	992	988	3480	3880	3180	4280	3580	11680	14880	15430	29130	26630	25980	26430	42
50	SBF1	6	0.65	2	8	7	0	7	9					Y	33639	658	553	3143	612	386	0.587	1	7568	1721	3332	3275	3451	3254	3398	2231	2874	2780	505	969	962	875	3439	3939	2789	4089	3389	11939	14989	15839	29589	26739	27039	27489	42
50	SBF1	6	0.65	3	8	7	0	8	9					Y	33842	662	556	3137	657	383	0.579	1	7653	1806	3238	3275	3371	3257	3374	2329	2874	2792	467	1029	1003	964	4192	4292	3592	4192	3692	11842	14992	15742	29992	26742	26892	27242	42
50	SBF1	6	0.65	4	8	7	1	7	9					Y	34259	670	559	3214	640	388	0.579	1	7777	1877	3474	3342	3442	3323	3440	2426	2935	2843	471	1062	1029	934	3309	4159	3509	4009	3609	11859	15159	16209	30409	26859	27109	27709	42
50	SBF1	6	0.65	5	8	8	0	8	9					Y	33741	661	558	3072	625	382	0.578	2	7588	1683	3312	3226	3337	3126	3280	2263	2786	2692	480	931	974	880	3241	3941	3141	4441	3691	11491	15241	16091	29741	26991	26691	27341	42
50	SBF1	6	0.7	1	8	6	1	8	8					Y	31771	625	537	2929	495	386	0.618	2	6880	1252	3006	2938	3069	2895	3006	2089	2592	2545	460	902	949	907	3171	3721	2971	4021	3421	10971	14021	14571	27921	25321	24821	25371	42
50	SBF1	6	0.7	2	8	7	1	8	9					Y	31443	619	531	2865	481	390	0.63	1	6753	1246	2967	2902	3087	2880	3016	2044	2523	2444	416	866	896	785	3043	3593	2443	3693	3043	10793	14093	14743	27943	24943	24993	25643	42
50	SBF1	6	0.7	3	8	6	1	7	9					Y	32246	635	536	2949	596	384	0.605	1	7039	1469	3064	3077	3161	3080	3132	2172	2692	2622	434	918	958	902	3596	3796	3146	3546	3396	11046	14046	14696	28596	25696	25646	25946	42
50	SBF1	6	0.7	4	8	7	1	7	8					Y	31961	629	535	2885	516	392	0.623	1	6915	1443	3052	2917	3035	2942	3037	2151	2552	2470	398	940	978	809	3011	3911	3161	3511	3211	10761	14361	15211	28461	25061	24911	25911	42
50	SBF1	6	0.7	5	9	9	0	9	9						32171	633	538	2844	581	387	0.611	2	6970	1422	3036	2971	3092	2846	3029	2160	2551	2494	426	864	941	854	3121	3771	2921	4271	3371	10671	14521	15271	28521	25771	25171	25921	42
50	SBF1	6	0.75	1	8	7	1	8	8					Y	28608	567	494	2568	373	381	0.672	1	5817	878	2593	2522	2666	2511	2594	1797	2237	2204	365	723	831	748	2708	3208	2358	3308	2858	9908	12458	13058	25408	22958	22258	23008	41
50	SBF1	6	0.75	2	8	6	1	8	8					Y	28665	568	492	2542	389	384	0.676	1	5825	925	2596	2511	2692	2531	2599	1816	2258	2195	350	715	809	638	2665	3315	2165	3115	2865	9615	12465	13115	25465	22965	22565	23715	41
50	SBF1	6	0.75	3	8	6	1	8	8					Y	29210	579	496	2562	460	387	0.668	1	5933	1050	2631	2599	2692	2615	2695	1855	2306	2244	352	749	820	716	2960	3410	2710	3160	2760	9960	12610	13210	25960	23310	23060	23760	41
50	SBF1	6	0.75	4	7	6	2	7	8					Y	28887	573	495	2540	417	385	0.672	1	5866	968	2659	2538	2650	2505	2625	1829	2219	2172	294	747	842	681	2437	3287	2487	3187	2737	9737	12887	13537	26137	22937	22487	23587	41
50	SBF1	6	0.75	5	8	8	1	8	9					Y	28908	573	498	2489	418	381	0.665	1	5871	934	2594	2494	2644	2441	2573	1768	2238	2182	332	680	752	657	2508	3258	2358	3408	2858	9908	12608	13258	25858	23408	22858	23658	42
50	SBF1	6	0.8	1	8	7	1	8	7					Y	25116	499	438	2086	289	355	0.711	1	4676	651	2096	2024	2155	2041	2066	1454	1842	1808	243	631	691	612	2266	2866	1966	2716	2616	8666	10816	11366	22716	19866	19516	20266	41
50	SBF1	6	0.8	2	8	7	1	8	8					Y	25476	506	442	2113	284	359	0.709	1	4774	704	2141	2062	2184	2050	2131	1510	1867	1820	286	640	621	567	2226	2776	1926	2726	2426	8276	11126	11626	22676	20126	20526	20876	41
50	SBF1	6	0.8	3	8	6	1	7	7					Y	25679	510	448	2098	293	360	0.706	1	4788	662	2125	2036	2140	2073	2154	1460	1796	1761	248	608	676	565	2279	2929	2129	2629	2229	8679	11579	11979	23079	20629	20229	20979	41
50	SBF1	6	0.8	4	7	6	0	7	8					Y	25264	502	438	2091	331	353	0.703	1	4731	709	2161	2056	2158	2048	2149	1509	1843	1792	243	621	685	510	2214	3064	2264	2864	2414	8614	10964	11514	22764	19964	19664	20864	41
50	SBF1	6	0.8	5	8	6	1	8	9					Y	25928	515	450	2027	310	355	0.689	1	4863	731	2087	2023	2116	1969	2090	1418	1804	1770	195	545	605	511	2228	2778	2128	3028	2478	8878	11678	12028	23728	20978	20528	21278	42
50	SBF1	6	0.85	1	8	7	0	7	6					Y	16462	328	295	991	127	245	0.747	1	2397	272	1010	969	983	972	984	659	818	798	90	262	268	240	1162	1662	1412	1462	1612	5462	8112	8312	15112	13462	13362	13812	43
50	SBF1	6	0.85	2	7	6	0	7	5					Y	16158	322	288	1018	122	242	0.752	1	2380	285	1025	990	1008	1010	1027	643	855	850	78	267	293	225	1158	1608	1308	1308	1358	5558	7608	7758	14908	13308	13058	13658	42
50	SBF1	6	0.85	3	7	7	0	7	7				Y	Y	16359	326	291	1007	127	240	0.736	1	2415	289	977	963	1011	978	1010	654	853	844	85	293	282	243	1509	1859	1259	1509	1509	5659	7659	7809	15109	13259	13159	13559	42
50	SBF1	6	0.85	4	8	6	0	7	4					Y	16713	333	294	959	156	241	0.724	1	2440	330	1011	946	1005	953	989	630	838	825	93	243	259	181	1163	1813	1163	1463	1513	5813	8263	8513	15363	14013	13613	14263	43
50	SBF1	6	0.85	5	8	7	0	8	3					Y	16358	326	291	972	125	242	0.742	1	2397	291	944	945	972	932	967	614	816	793	109	235	255	213	1508	1758	1408	1458	1558	5708	7808	8158	14908	13458	13258	13808	43
50	SBF1	6	0.9	1	8	5	0	8	5					Y	9120	182	165	352	39	143	0.786	2	934	103	373	345	360	364	328	237	297	298	44	75	53	42	320	670	470	420	920	2870	4920	4870	8170	8020	7920	8020	43
50	SBF1	6	0.9	2	7	4	1	7	3					Y	9217	184	170	383	30	147	0.799	2	976	79	379	365	375	366	364	249	301	301	41	56	77	49	467	617	517	567	767	2867	4967	4917	8367	8317	7867	8067	43
50	SBF1	6	0.9	3	8	6	0	8	4					Y	9523	190	172	382	39	147	0.774	2	1012	106	381	364	380	383	359	252	307	307	33	83	87	66	523	773	573	473	923	2973	5123	5173	8773	8323	8023	8273	43
50	SBF1	6	0.9	4	7	5	0	8	3					Y	9273	185	168	346	34	144	0.778	2	932	103	358	349	357	332	325	208	276	271	36	54	69	52	323	573	373	623	823	3023	5173	5323	8423	8373	7823	8073	43
50	SBF1	6	0.9	5	8	5	0	8	5					Y	9621	192	174	375	40	151	0.786	2	1014	109	375	366	377	380	361	236	301	306	37	77	84	65	521	721	521	421	821	3021	5371	5271	8871	8471	8071	8371	43
50	SBF1	6	0.95	1	6	4	0	6						Y	2852	57	54	44	3	48	0.842	4	129	8	45	44	39	44	43	31	34	34	4	7	6	5	102	202	152	102	252	652	1852	1852	2652	2502	2452	2552	44
50	SBF1	6	0.95	2	1	0	0	1							2952	59	55	47	3	49	0.831	4	134	10	46	47	47	47	46	34	32	32	7	5	8	7	102	202	102	102	252	652	1952	1952	2702	2652	2552	2502	44
50	SBF1	6	0.95	3	7	3	0	7						Y	2553	51	48	37	2	41	0.804	4	104	7	37	35	37	33	34	29	28	28	6	8	3	7	103	253	103	203	303	503	1553	1603	2303	2153	2303	2203	44
50	SBF1	6	0.95	4	8	3	0	6	2					Y	2953	59	55	50	5	48	0.814	4	135	11	52	52	44	47	49	37	41	41	9	11	9	10	103	203	203	203	303	753	1803	1803	2703	2553	2603	2453	44
50	SBF1	6	0.95	5	6	3	0	6						Y	2852	57	53	44	2	47	0.825	4	130	9	46	41	43	41	40	33	34	34	5	6	5	6	2	152	52	152	252	652	1852	1902	2652	2552	2552	2502	44
50	SBF1	9	0.5	1	8	5	0	3	8	6	6	0			1698	28	2	27	403	1	0.036	0	1009	1307	354	411	371	404	383	402	401	336	242	321	235	317	448	348	398	398	448	398	398	598	998	648	1048	748	33
50	SBF1	9	0.5	2	7	4	0	3	3						1152	18	2	12	318	2	0.111	0	683	889	217	316	262	298	318	265	270	244	104	252	261	240	452	352	352	302	352	402	452	502	802	552	502	452	39
50	SBF1	9	0.5	3	3	1	0		7					Y	946	15	1	3	204	1	0.067	0	480	701	207	199	207	207	207	115	207	143	77	155	93	116	196	246	196	196	196	446	196	396	646	396	646	596	38
50	SBF1	9	0.5	4	5	3	2		2				Y	Y	1117	17	1	9	304	1	0.059	0	683	919	286	270	313	258	262	214	282	268	150	214	211	142	317	417	267	417	367	467	367	417	717	517	517	717	41
50	SBF1	9	0.5	5	8	5	1		5				Y		994	16	1	23	253	0	0	0	615	799	276	246	276	267	245	166	206	189	174	214	209	209	194	294	194	244	244	444	394	394	544	394	444	444	35
50	SBF1	9	0.55	1	7	5	1	5	8				Y	Y	3746	68	36	309	360	20	0.294	0	1331	1181	641	628	652	591	628	537	591	587	339	429	397	422	496	496	446	646	546	1046	796	846	1896	1596	1846	1696	27
50	SBF1	9	0.55	2	9	9	0	8	9						3440	64	38	354	304	24	0.375	0	1198	863	634	620	634	591	637	593	579	587	255	417	472	465	390	390	340	590	390	540	590	540	2090	1490	1240	1340	24
50	SBF1	9	0.55	3	9	9	0	7	7						3347	61	36	346	281	17	0.279	0	1190	905	604	586	627	610	616	528	511	500	297	401	462	456	447	497	297	397	397	747	947	947	1947	1447	1197	1347	26
50	SBF1	9	0.55	4	8	8	1	8	6				Y		4242	78	40	380	487	24	0.308	0	1570	1338	851	843	867	802	806	732	789	801	316	674	567	506	442	442	342	642	692	992	742	692	2792	1392	1642	1942	25
50	SBF1	9	0.55	5	7	7	2	8	7				Y	Y	3629	66	33	305	349	17	0.258	0	1238	1156	600	602	622	570	595	533	607	601	256	435	489	417	529	529	479	679	579	729	629	729	2179	1629	1429	1729	27
50	SBF1	9	0.6	1	7	7	1	8	9	5	2	4	Y	Y	4017	77	59	522	163	35	0.455	0	1130	432	642	586	668	644	644	601	639	639	291	515	479	484	367	567	267	367	417	617	517	517	2367	1317	1467	1367	21
50	SBF1	9	0.6	2	8	8	1	7	9					Y	4301	82	62	535	183	39	0.476	0	1210	476	703	643	711	659	698	637	650	649	274	501	538	507	301	501	251	501	351	701	651	651	2701	1551	1401	1551	21
50	SBF1	9	0.6	3	9	7	0	6	8						3876	73	53	488	186	25	0.342	0	1167	545	665	624	667	636	655	580	620	577	322	515	460	511	276	476	276	426	326	726	576	776	2226	1226	1426	1276	21
50	SBF1	9	0.6	4	8	8	1	8	7					Y	4136	79	60	546	142	38	0.481	0	1154	422	682	622	681	630	659	629	619	608	253	546	501	496	236	486	236	436	436	586	586	636	2736	1186	1436	1436	21
50	SBF1	9	0.6	5	8	7	1	6	9					Y	4182	79	55	475	209	33	0.418	0	1228	652	635	612	677	603	629	645	645	615	275	516	517	480	432	532	282	632	482	532	532	782	2682	1382	1482	1632	22
50	SBF1	9	0.65	1	7	6	2	7	7				Y	Y	4334	84	71	588	96	44	0.524	0	1149	240	669	609	667	635	656	577	623	624	242	457	455	497	234	484	234	384	334	734	584	584	2734	1634	1684	1384	21
50	SBF1	9	0.65	2	8	6	1	8	8				Y		4397	85	69	575	129	44	0.518	0	1165	305	689	652	687	645	684	606	613	608	268	481	515	524	247	397	247	447	297	647	697	747	2797	1597	1547	1397	20
50	SBF1	9	0.65	3	6	6	2	6	8				Y	Y	4096	79	62	522	140	38	0.481	0	1077	353	647	624	645	610	642	573	599	587	223	484	439	500	246	346	246	396	296	646	546	646	2696	1396	1596	1296	21
50	SBF1	9	0.65	4	9	8	0	7	9						4341	84	67	555	140	45	0.536	0	1126	348	689	625	678	608	667	639	644	633	246	521	501	508	191	441	241	541	341	491	491	591	2841	1391	1541	1441	20
50	SBF1	9	0.65	5	6	6	1	6	7				Y	Y	4247	82	65	504	132	41	0.5	0	1103	362	600	593	619	572	616	587	584	563	217	434	421	422	347	347	247	497	297	447	547	697	2797	1497	1647	1597	21
50	SBF1	9	0.7	1	7	7	2	7	6	6	4	4	Y	Y	4042	79	68	542	65	45	0.57	0	985	143	592	531	590	583	579	501	551	551	210	412	409	432	192	442	192	242	292	692	492	492	2592	1492	1542	1342	20
50	SBF1	9	0.7	2	7	6	2	6	6				Y	Y	3933	77	64	532	88	44	0.571	0	986	188	605	568	610	579	600	527	549	539	240	415	450	446	183	333	133	283	233	583	533	533	2483	1433	1383	1333	20
50	SBF1	9	0.7	3	6	6	2	6	8				Y	Y	3949	77	61	483	142	39	0.506	0	999	290	610	587	608	573	590	532	565	565	216	446	465	467	199	299	199	349	299	599	499	499	2599	1349	1299	1249	19
50	SBF1	9	0.7	4	7	7	2	6	5					Y	3946	77	63	508	117	45	0.584	0	1014	272	619	560	608	551	597	547	598	580	217	468	468	421	146	396	196	446	296	496	346	446	2596	1246	1296	1396	19
50	SBF1	9	0.7	5	8	6	1	7	8					Y	3953	77	62	480	111	42	0.545	0	983	257	564	547	574	527	571	558	569	542	196	403	381	394	253	303	203	453	253	353	353	503	2653	1353	1553	1453	20
50	SBF1	9	0.75	1	7	7	2	7	8				Y	Y	3554	70	60	453	70	44	0.629	0	822	116	493	454	506	507	485	460	482	482	164	335	377	375	204	354	154	154	304	454	404	404	2354	1354	1204	1154	19
50	SBF1	9	0.75	2	7	6	2	7	6				Y	Y	3500	69	59	458	70	44	0.638	0	823	122	513	476	518	488	503	464	477	477	185	343	398	370	150	300	100	250	250	450	400	400	2200	1350	1050	1200	19
50	SBF1	9	0.75	3	6	6	2	6	6				Y	Y	3414	67	56	417	72	42	0.627	0	760	145	474	451	472	450	469	422	458	458	131	336	359	363	164	264	164	264	214	464	314	314	2364	1214	1114	1114	19
50	SBF1	9	0.75	4	7	6	2	7	7				Y		3240	64	55	417	63	44	0.688	0	746	115	474	433	463	419	452	431	453	453	141	341	365	357	90	290	140	340	240	340	290	290	2240	1040	940	990	18
50	SBF1	9	0.75	5	8	6	1	6	7					Y	3348	66	55	393	83	40	0.606	0	765	144	449	432	459	421	456	417	453	452	140	320	331	302	198	248	148	348	198	398	298	298	2298	1198	1148	1298	20
50	SBF1	9	0.8	1	7	7	2	6	7	2	2	6	Y	Y	3181	63	53	384	70	45	0.714	0	685	116	424	395	437	447	416	401	420	420	111	286	317	345	181	331	131	81	281	431	331	331	2231	1281	1081	881	19
50	SBF1	9	0.8	2	7	7	1	7	7				Y	Y	3078	61	53	395	50	43	0.705	0	684	89	430	408	435	413	415	381	414	414	119	311	309	325	128	228	78	178	228	428	328	328	2128	1028	1028	928	19
50	SBF1	9	0.8	3	6	6	2	6	5				Y	Y	2990	59	50	354	52	40	0.678	0	627	100	391	368	389	390	386	350	375	375	121	258	292	311	140	240	140	140	190	390	290	290	1990	1190	990	890	19
50	SBF1	9	0.8	4	7	6	1	7	6				Y		2928	58	49	335	61	42	0.724	0	622	110	390	361	379	357	358	361	369	369	96	268	284	273	78	228	128	228	278	278	278	278	2078	1028	978	1028	19
50	SBF1	9	0.8	5	7	7	1	7	6				Y	Y	2780	55	47	319	53	38	0.691	0	596	95	357	352	355	342	352	347	360	360	79	227	250	243	130	130	130	230	180	230	180	180	2030	1080	980	1030	19
50	SBF1	9	0.85	1	6	6	2	6	3				Y	Y	1558	31	27	150	21	24	0.774	0	282	35	156	154	164	164	164	147	152	152	36	92	118	108	108	108	58	58	58	208	208	208	1058	658	508	608	20
50	SBF1	9	0.85	2	7	6	0	7	4				Y	Y	1603	32	28	159	27	25	0.781	0	289	31	180	172	176	186	173	141	173	173	37	116	131	108	53	103	53	3	103	353	153	153	1103	603	503	653	19
50	SBF1	9	0.85	3	7	5	1	6	5				Y	Y	1559	31	27	148	25	23	0.742	0	268	37	158	158	173	165	166	141	167	162	40	114	107	105	109	109	9	59	59	259	109	159	1009	509	609	609	19
50	SBF1	9	0.85	4	7	4	1	6	5				Y	Y	1358	27	23	119	23	20	0.741	0	223	36	136	134	135	135	136	118	136	136	29	89	89	73	58	58	58	58	58	208	108	108	908	508	508	608	19
50	SBF1	9	0.85	5	7	6	2	7	5				Y	Y	1360	27	25	127	7	21	0.778	0	228	17	119	134	134	126	134	103	122	122	49	70	81	87	110	10	10	60	10	260	160	160	710	610	560	510	19
50	SBF1	9	0.9	1	6	4	0	6	4	4	4	4	Y	Y	657	13	11	39	7	10	0.769	0	82	17	46	46	46	46	46	43	40	40	25	37	19	16	7	7	7	7	7	57	107	107	257	107	307	357	16
50	SBF1	9	0.9	2	6	3	1	5					Y	Y	502	10	9	32	3	8	0.8	0	59	3	35	27	35	35	35	32	29	29	21	30	27	16	2	52	2	2	2	52	102	102	152	52	102	202	13
50	SBF1	9	0.9	3	6	5	1	6	5				Y	Y	657	13	11	44	7	10	0.769	0	90	17	45	44	51	51	51	35	45	45	16	42	34	28	57	57	7	7	7	157	107	107	357	107	207	257	18
50	SBF1	9	0.9	4	5	3	1	5	5				Y	Y	607	12	10	32	7	9	0.75	0	73	17	39	39	39	39	39	30	33	33	20	29	29	19	7	7	7	7	7	107	107	107	257	157	157	257	16
50	SBF1	9	0.9	5	7	5	1	6	3				Y	Y	658	13	10	38	10	8	0.615	0	80	24	48	48	48	41	48	38	42	42	16	44	26	23	8	8	8	58	8	108	108	108	358	58	258	308	17
50	SBF1	9	0.95	1	3	3	0	4						Y	150	3	3	5	0	2	0.667	0	7	0	5	5	5	5	5	5	5	5	2	5	2	3	0	0	0	0	0	0	0	0	100	0	100	50	13
50	SBF1	9	0.95	2	6	3	0	4							100	2	2	3	0	1	0.5	0	3	0	3	3	3	3	3	3	3	3	2	3	2	3	0	0	0	0	0	0	0	0	50	0	50	0	8
50	SBF1	9	0.95	3	3	3	0	4							100	2	2	3	0	1	0.5	0	3	0	3	3	3	3	3	3	3	3	2	3	2	3	0	0	0	0	0	0	0	0	50	0	50	0	8
50	SBF1	9	0.95	4	3	2	2	3					Y	Y	200	4	3	6	3	2	0.5	0	10	3	9	9	6	6	9	6	6	6	8	9	8	9	0	0	50	50	0	50	50	50	50	0	50	0	14
50	SBF1	9	0.95	5	3	3	0	3					Y		150	3	3	6	0	2	0.667	0	7	0	6	3	3	3	6	6	6	6	5	6	5	6	0	50	50	50	0	0	0	0	50	0	50	0	13
Those combinations of parameters that yielded no data for at least one species across all loci are not shown. Three maximum likelihood trees were reconstructed for each matrix: one for the total matrix, one using only the truly orthologous clusters from that matrix, and on using only truly non-orthologous clusters. Rows corresponding to parameter sets that were not used to reconstruct trees with …
