# Supplementary material for: Inferring Phylogenies from RAD Sequence Data
Source: PLoS One. 2012 Apr 6;7(4):e33394. doi: 10.1371/journal.pone.0033394 (PMC3320897; doi:10.1371/journal.pone.0033394)
Supplement: Table S4 — Details of the data and the accuracy of the resulting trees for every supermatrix of fungus sequences. (XLS) [file pone.0033394.s007.xls]

## Sheet: TableS4
Table S4. Details of the data and the accuracy of the resulting trees for every supermatrix of fungus sequences.
								#Empty sequence sites
Read Length	Minimum taxa	%Similarity for clustering	Matrix length	#Clusters	#Correct nodes	#Correct nodes with bootstrap support > 70	#Incorrect nodes with bootstrap support > 70	S. castellii	S. kudriavzevii	S. kluyveri	S. mikatae	S. paradoxus	S. cerevisiae	S. bayanus	C. albicans	%Overall matrix that is gaps
100	4	0.5	111721	935	3	3	0	67621	58971	78321	57121	48771	52771	57971	72321	37
100	4	0.6	42243	418	5	3	0	30643	12543	34843	15743	9343	11343	13043	36243	32
100	4	0.7	38978	388	5	3	0	28778	11478	32178	13678	8178	10078	11378	34178	32
100	4	0.8	25850	258	4	4	0	20250	6450	22250	8750	4350	5750	7250	23550	32
100	4	0.9	3702	37	2	0	0	2902	902	3402	1502	202	1002	1002	3602	33
100	5	0.5	26233	215	3	3	1	13533	11733	15133	11333	9733	11133	10933	14433	31
100	5	0.6	6471	63	5	3	0	3171	1071	4571	1871	1571	1471	1271	4571	25
100	5	0.7	6068	60	5	1	0	2768	868	4368	1568	1268	1268	1168	4568	25
100	5	0.8	4415	44	4	4	0	2115	715	3215	1115	715	815	715	3315	24
50	4	0.5	60591	622	3	2	1	33641	33191	37741	35941	33691	34941	34891	34944	38
50	4	0.6	21858	173	3	3	1	14658	8658	17558	8908	6658	7958	8508	16858	34
50	4	0.7	13793	101	3	1	0	9893	4043	11793	5143	2493	3443	4193	11743	32
50	4	0.8	10872	82	4	2	1	8222	3022	9272	3622	1722	2572	3372	9622	32
50	4	0.9	3202	15	3	0	0	2452	802	2702	1452	152	752	1052	2952	32
50	5	0.5	12722	188	0	0	2	5422	5622	6322	5422	12272	6122	5972	5672	35
50	5	0.6	1063	20	2	0	1	263	163	563	313	1013	313	313	513	27
